# Supplementary material for: A Chemical Counterpunch: Chromobacterium violaceum ATCC 31532 Produces Violacein in Response to Translation-Inhibiting Antibiotics
Source: mBio. 2020 May 19;11(3):e00948-20. doi: 10.1128/mBio.00948-20 (PMC7240160; doi:10.1128/mBio.00948-20)
Supplement: TABLE S1 [file mBio.00948-20-st001.xlsx]

## Sheet: Table S1A
TABLE S1A. Genes expressed differentially in response to streptomycin and tetracycline.
						WT			WT
						No Antibiotic VS Spectinomycin			No Antibiotic VS Tetracycline
Gene ID		Predicted Function	COGs ID	COG Category		Log2(Fold change)	P Value		Log2(Fold change)	P Value
Genes downregulated by translation inhibition
CLV04_0046		hypothetical protein				0.833198	0.00722501		1.12079	0.00182251
CLV04_0067		long-chain fatty acid transport protein	COG2067	I		1.89281	3.36586e-07		1.02097	0.000241327
CLV04_0075		uncharacterized protein DUF946		S		0.838064	0.00463001		1.41333	0.000196797
CLV04_0107		dienelactone hydrolase	COG0412	Q		0.616851	0.00089822		0.793395	0.000207339
CLV04_0173		amino acid/amide ABC transporter substrate-binding protein (HAAT family)	COG0683	E		2.38638	5.76819e-07		1.26979	0.00043663
CLV04_0203		TcdB toxin-like protein		S		1.68475	2.588e-07		0.875953	0.000259063
CLV04_0282		Fe-Mn family superoxide dismutase	COG0605	P		1.3474	2.38326e-06		1.36669	4.43448e-06
CLV04_0414		gamma-glutamyl-gamma-aminobutyraldehyde dehydrogenase	COG1012	C		2.73634	3.09849e-07		1.57813	0.000127588
CLV04_0421		uncharacterized protein DUF3141		S		2.17919	5.13761e-07		1.67075	1.54631e-05
CLV04_0427		RHS repeat-associated protein	COG3209	M		1.08334	0.000360651		1.41865	7.56952e-05
CLV04_0428		hypothetical protein				2.91732	4.87332e-06		4.04422	9.81076e-07
CLV04_0444		hypothetical protein				1.61647	0.00608875		2.40377	0.000875555
CLV04_0447		hypothetical protein	COG1574	S		2.46681	2.54479e-07		1.30712	0.000106395
CLV04_0475		hypothetical protein	COG3558	S		2.10139	2.45531e-06		2.43706	1.59643e-06
CLV04_0491		hypothetical protein				0.865881	0.00477193		1.32335	0.000413735
CLV04_0506		DNA polymerase V	COG0389	L		1.72381	3.65763e-06		0.883608	0.0014709
CLV04_0521		hypothetical protein				1.73088	0.00190847		3.01522	8.93203e-05
CLV04_0555		Protein of unknown function (DUF3037)		S		1.53956	0.000109021		2.21708	7.30871e-06
CLV04_0563		hypothetical protein				1.08564	0.000580918		2.058	7.00001e-06
CLV04_0572		hypothetical protein				2.04161	0.00240511		2.5185	0.00093147
CLV04_0604		hypothetical protein				0.949342	0.00648743		1.28137	0.00130139
CLV04_0667		hypothetical protein				1.31521	0.00161481		2.12022	8.83186e-05
CLV04_0668		wobble nucleotide-excising tRNase	COG4694			1.75727	0.00365997		3.00901	0.000105345
CLV04_0680		hypothetical protein				1.35426	4.51548e-05		0.733974	0.00692869
CLV04_0754		aspartate semialdehyde dehydrogenase	COG0136	E		1.48083	1.45083e-06		1.45588	3.57646e-06
CLV04_0757		3-isopropylmalate dehydrogenase	COG0473	E		0.687905	0.000300775		0.485685	0.00656747
CLV04_0762		3-isopropylmalate dehydratase large subunit	COG0065	E		0.962298	0.000116642		0.592561	0.00721819
CLV04_0769		acetyl-CoA acetyltransferase	COG0183	I		1.02571	0.000485268		0.800422	0.00504235
CLV04_0791		peroxiredoxin Q/BCP	COG1225	O		0.567564	0.004511		0.932661	0.000188346
CLV04_0792		PhoH-like ATPase	COG1875	T		2.60099	5.27976e-08		1.5298	1.98684e-05
CLV04_0793		Ca2+-binding RTX toxin-like protein	COG2931	Q		2.77796	5.80422e-09		2.57761	5.86437e-08
CLV04_0796		ATP-binding cassette, subfamily B, HlyB/CyaB	COG2274	V		1.60536	1.14067e-05		1.1937	0.000247697
CLV04_0800		Ca2+-binding RTX toxin-like protein	COG2931	Q		2.83811	3.93304e-05		2.20602	0.000467243
CLV04_0828		flagellar hook-associated protein 3 FlgL	COG1344	N		1.64107	2.7105e-07		1.04519	4.28243e-05
CLV04_0829		flagellar hook-associated protein 1 FlgK	COG1256	N		1.88206	1.51607e-07		1.24178	1.76062e-05
CLV04_0830		flagellar protein FlgJ	COG1705	N		2.23609	1.55675e-06		1.40939	0.000167849
CLV04_0831		flagellar P-ring protein precursor FlgI	COG1706	N		1.62334	3.41314e-07		1.06571	3.44262e-05
CLV04_0832		flagellar L-ring protein precursor FlgH	COG2063	N		2.53205	5.85646e-08		1.6514	5.01768e-06
CLV04_0833		flagellar basal-body rod protein FlgG	COG4786	N		2.45773	3.60133e-07		1.48162	4.99035e-05
CLV04_0834		flagellar basal-body rod protein FlgF	COG4787	N		3.13433	4.22202e-08		1.71981	1.15193e-05
CLV04_0835		flagellar hook protein FlgE	COG1749	N		3.59247	5.94916e-09		1.75095	1.08017e-05
CLV04_0836		flagellar basal-body rod modification protein FlgD	COG1843	N		2.79506	3.09849e-07		1.35051	0.000331767
CLV04_0837		flagellar basal-body rod protein FlgC	COG1558	N		1.72666	3.18477e-06		1.25102	9.99038e-05
CLV04_0838		flagellar basal-body rod protein FlgB	COG1815	N		2.3094	5.91252e-06		1.51693	0.000308598
CLV04_0870		acyl dehydratase	COG2030	I		1.29871	0.000174176		1.0625	0.00136942
CLV04_0893		hypothetical protein				3.36532	5.64428e-09		1.66782	4.06116e-06
CLV04_0945		flagellar FliL protein		S		1.01674	0.00391888		2.39406	1.5224e-05
CLV04_0946		flagellar hook-length control protein FliK	COG3144	N		1.33092	0.00040766		2.60927	3.31382e-06
CLV04_0947		hypothetical protein				1.49808	0.000764847		2.8488	1.43959e-05
CLV04_0948		flagellar protein FliS	COG1516	N		1.20853	0.00250202		3.31738	2.58532e-06
CLV04_0950		flagellar export protein FliJ				2.00245	0.000140877		2.41175	6.74435e-05
CLV04_0951		flagellum-specific ATP synthase	COG1157	N, U		1.83573	0.000245426		2.0588	0.000192996
CLV04_0952		flagellar assembly protein FliH	COG1317	N		1.73784	4.1304e-05		2.26714	1.04011e-05
CLV04_0953		flagellar motor switch protein FliG	COG1536	N		1.38312	0.000431586		2.02789	4.1318e-05
CLV04_0954		flagellar M-ring protein FliF	COG1766	N		1.44364	0.0012547		2.12797	0.000135118
CLV04_0959		flagellar biosynthetic protein FliQ	COG1987	N		1.41466	0.00083876		1.08571	0.00717456
CLV04_0967		flagellin	COG1344	N		2.7253	3.97749e-06		3.96799	2.26365e-07
CLV04_0970		ribose-binding protein	COG1879	G		0.74971	0.000319743		0.724103	0.000733412
CLV04_1011		short chain enoyl-CoA hydratase	COG1024	I		2.9267	8.57693e-08		2.52643	6.48374e-07
CLV04_1084		flagellar hook-length control protein FliK		N		2.37109	1.56083e-05		1.33705	0.00243359
CLV04_1115		hypothetical protein				0.653065	0.000908893		0.535674	0.00573933
CLV04_1172		transcriptional regulator	COG0229	O		1.44201	2.03395e-05		1.17024	0.000209464
CLV04_1174		hypothetical protein				1.95795	3.31359e-05		2.306	1.72226e-05
CLV04_1175		hypothetical protein				0.968287	0.00411314		1.74635	6.18994e-05
CLV04_1176		putative metal-binding integral membrane protein DUF2182		S		1.5919	1.43907e-05		2.38149	1.00396e-06
CLV04_1203		microbial collagenase		S		1.23874	1.12089e-05		0.993172	0.000145868
CLV04_1228		cation/acetate symporter	COG4147	S		1.74575	1.14088e-05		1.3519	0.000207339
CLV04_1229		acetyl-coenzyme A synthetase	COG0365	I		1.36524	8.70837e-06		0.837923	0.00119106
CLV04_1247		malate synthase	COG2225	C		2.27381	6.85439e-06		1.46735	0.000538936
CLV04_1248		putative secreted protein	COG3471	S		1.681	3.257e-06		1.68115	7.22981e-06
CLV04_1290		acyl-coenzyme A thioesterase PaaI-like protein				1.45265	9.77677e-05		1.12917	0.00115586
CLV04_1297		polyphosphate kinase	COG0855	P		0.509535	0.00367949		0.630752	0.00129035
CLV04_1314		phasin family protein		S		2.53393	0.000131065		3.30077	2.22516e-05
CLV04_1365		putative porin		M		1.43392	1.72941e-06		0.800612	0.000736666
CLV04_1390		two-component system chemotaxis sensor kinase CheA	COG0643	T		1.16891	9.39192e-07		0.457101	0.00601
CLV04_1399		enolase	COG0148	G		1.34028	2.78769e-06		0.988395	0.000100794
CLV04_1420		hypothetical protein				1.32048	4.4465e-05		0.886756	0.00202351
CLV04_1442		LysR family transcriptional regulator		K		0.689101	0.00549437		0.68177	0.00918746
CLV04_1459		hypothetical protein	COG3220	S		0.933898	0.000227035		0.635138	0.00607076
CLV04_1505		catalase	COG0753	P		3.46069	1.90234e-08		3.61991	5.86437e-08
CLV04_1515		acetoin utilization deacetylase AcuC-like enzyme	COG0123	B, Q		2.50554	0.00041493		1.91816	0.00371608
CLV04_1532		3-oxoacyl-[acyl-carrier-protein] reductase		I		1.75341	3.6985e-06		2.94979	6.95255e-08
CLV04_1545		L-glutamine synthetase	COG0174	E		2.88151	7.88316e-09		1.98926	7.15669e-07
CLV04_1576		putative acetyltransferase	COG0454	K		1.01156	0.00101215		1.12351	0.000808804
CLV04_1613		isocitrate dehydrogenase	COG2838	C		1.66477	2.06431e-07		0.706365	0.00115107
CLV04_1714		uncharacterized protein (TIGR02646 family)				3.49506	5.19683e-07		4.67379	1.92959e-07
CLV04_1715		putative ATP-binding protein involved in virulence	COG3950	S		2.32143	0.000201272		3.38284	1.39375e-05
CLV04_1716		retron-type reverse transcriptase	COG3344	L		1.67197	0.00122503		2.60186	6.74435e-05
CLV04_1718		hypothetical protein				1.43297	3.4408e-05		2.19395	1.98385e-06
CLV04_1789		acyl-CoA dehydrogenase	COG1960	I		1.06882	7.77063e-06		0.507374	0.00662625
CLV04_1843		flagellin	COG1344	N		2.0816	9.91183e-05		3.15951	3.57545e-06
CLV04_1882		crotonobetainyl-CoA:carnitine CoA-transferase CaiB-like acyl-CoA transferase	COG1804	C		1.73499	9.90382e-08		0.598504	0.00230599
CLV04_1893		DHA2 family multidrug resistance protein		P		1.37441	3.03371e-05		0.923582	0.00121357
CLV04_1940		DDE family transposase	COG3039	L		1.00045	0.00505481		1.37026	0.00109756
CLV04_1941		hypothetical protein				1.28271	0.000118638		1.80474	1.41952e-05
CLV04_1942		MAC/Perforin domain-containing protein				0.998225	0.00280449		1.38474	0.000478517
CLV04_1946		hypothetical protein				1.19707	0.000479834		1.23096	0.000682943
CLV04_1949		TetR family transcriptional regulator		K		0.668254	0.00310393		1.15308	8.25132e-05
CLV04_1950		hypothetical protein				1.92686	0.000865676		3.33131	2.05298e-05
CLV04_1951		hypothetical protein				1.40024	0.00749115		2.81068	6.55625e-05
CLV04_1957		allosteric NADP-dependent malic enzyme	COG0280, COG0281	C		1.44523	6.9739e-08		0.720443	0.000115812
CLV04_2008		amino acid ABC transporter substrate-binding protein (PAAT family)		G		2.81792	4.46279e-08		2.87934	8.82837e-08
CLV04_2015		hypothetical protein				2.07904	0.000536614		3.26669	3.33416e-05
CLV04_2037		hypothetical protein				2.05734	8.90574e-06		2.17669	1.15193e-05
CLV04_2127		D-mannose binding lectin		M		1.15061	0.000168283		2.30087	1.10695e-06
CLV04_2128		hypothetical protein				1.11663	0.00214478		2.99689	1.92532e-06
CLV04_2131		VCBS repeat-containing protein		S		1.77948	2.45524e-06		3.06177	8.18531e-08
CLV04_2145		hypothetical protein	COG2910	S		1.05412	5.57703e-05		1.40707	9.47916e-06
CLV04_2161		amino acid ABC transporter substrate-binding protein (PAAT family)		E		1.31376	1.07558e-05		1.17126	5.63853e-05
CLV04_2163		3-hydroxybutyrate dehydrogenase		C		0.852176	0.00159725		1.31968	7.25411e-05
CLV04_2164		NTE family protein	COG1752	S		1.57305	4.83818e-05		1.38529	0.000274233
CLV04_2167		glutamine--fructose-6-phosphate transaminase	COG0449	M		1.55204	5.12692e-05		1.16623	0.000910295
CLV04_2200		uncharacterized protein (TIGR04141 family)				3.38597	1.8623e-07		3.76639	2.2185e-07
CLV04_2202		vioS				4.00453	5.22883e-08		2.98151	1.98385e-06
CLV04_2252		ferritin-like protein				1.72923	3.36552e-05		1.24009	0.000766758
CLV04_2286		chitin-binding protein	COG3397	G		3.4913	0.000151997		2.6646	0.00152781
CLV04_2316		hypothetical protein				1.66159	0.00191395		2.56679	0.000155722
CLV04_2396		hypothetical protein				0.799666	0.00113283		1.36147	2.80905e-05
CLV04_2455		aspartate carbamoyltransferase	COG0540	F		1.12906	0.00554285		1.54828	0.00120825
CLV04_2474		phage tail sheath gpL-like	COG4386	S		4.73012	1.7851e-07		4.18352	9.29568e-07
CLV04_2475		hypothetical protein				2.64178	4.32903e-06		3.55235	1.13296e-06
CLV04_2476		hypothetical protein				2.58873	5.79662e-05		3.46615	1.46943e-05
CLV04_2477		prophage DNA circulation protein	COG4228	L		2.51016	5.67064e-06		2.64651	8.27466e-06
CLV04_2478		prophage tail gpP-like protein	COG4379	S		2.37608	0.000100474		1.55455	0.00290242
CLV04_2480		phage gp46-like protein	COG4381	S		1.73656	4.07755e-05		1.36025	0.000475847
CLV04_2481		putative phage protein gp47/JayE	COG3299	S		2.70518	9.33601e-06		1.89838	0.000263996
CLV04_2482		uncharacterized protein YmfQ (DUF2313 family)	COG3778	S		2.14315	7.79193e-05		2.05113	0.000193923
CLV04_2483		short tail fiber-like protein		S		3.46441	2.29486e-08		3.24786	8.82837e-08
CLV04_2484		virus tail fiber assembly protein lambda gpK		S		2.99899	1.439e-06		3.48351	1.13658e-06
CLV04_2485		hypothetical protein		S		1.5068	3.00747e-05		1.75491	1.59985e-05
CLV04_2486		microcystin-dependent protein		S		1.95501	4.9531e-07		2.08667	6.94872e-07
CLV04_2520		glutathione S-transferase	COG0625	O		1.73313	1.15722e-06		1.12241	0.000136416
CLV04_2527		hypothetical protein				2.17149	3.01291e-06		1.5267	9.84264e-05
CLV04_2671		glutathione S-transferase		O		0.617107	0.00238618		0.566806	0.00653778
CLV04_2672		secreted protein		S		0.67253	0.00207186		0.747846	0.00155661
CLV04_2693		fructose-bisphosphate aldolase	COG0191	G		1.3825	6.97994e-06		1.00923	0.000243201
CLV04_2708		L-glutamate ABC transporter membrane protein /L-aspartate ABC transporter membrane protein	COG0765	E		1.99491	1.6126e-05		1.21188	0.00142906
CLV04_2710		L-glutamate-binding protein /L-aspartate-binding protein	COG0834	P		2.2324	1.31235e-07		1.852	1.70703e-06
CLV04_2737		nucleoside-specific channel-forming protein Tsx		M		0.530291	0.00368457		0.768359	0.000396866
CLV04_2782		methyl-accepting chemotaxis sensory transducer with Cache sensor	COG0840	T		0.726045	0.000854256		0.621155	0.00416887
CLV04_2805		methyltransferase family protein		S		0.97616	0.00807948		1.1991	0.00377046
CLV04_2809		DNA sulfur modification protein DndD	COG0419	L		1.00991	0.00534753		1.51776	0.000593788
CLV04_2810		DNA sulfur modification protein DndE		L		1.82604	0.000292946		2.99229	1.22357e-05
CLV04_2811		hypothetical protein				2.37085	0.000130051		3.93846	2.96497e-06
CLV04_2812		DndB-like DNA-sulfur modification-associated protein				1.68881	0.000736611		2.96584	9.04146e-06
CLV04_2813		restriction system protein	COG1715	V		1.34658	0.00464781		2.55503	6.8377e-05
CLV04_2882		cell division protein FtsZ	COG0206	D		1.36271	2.16466e-07		0.899532	2.61197e-05
CLV04_2883		UDP-3-O-[3-hydroxymyristoyl] N-acetylglucosamine deacetylase	COG0774	M		1.00319	1.71318e-06		0.831763	2.1301e-05
CLV04_2907		hypothetical protein				2.02331	1.0962e-06		3.15134	5.86982e-08
CLV04_2923		methyl-accepting chemotaxis sensory transducer with Cache sensor	COG0840	P		1.254	5.12692e-05		0.816869	0.00237007
CLV04_2968		starvation-inducible DNA-binding protein	COG0783	P		1.67409	9.52861e-05		1.21263	0.0021285
CLV04_3091		hypothetical protein				1.84726	5.79662e-05		1.88378	9.2129e-05
CLV04_3131		hypothetical protein				1.9439	0.000379476		1.26864	0.00885161
CLV04_3144		putative spermidine/putrescine transport system substrate-binding protein	COG0687	G		0.800136	0.000617815		0.91026	0.000373775
CLV04_3211		glutamate synthase (NADPH) large subunit	COG0067, COG0069	E		2.38158	2.35721e-06		1.7118	8.60536e-05
CLV04_3212		glutamate synthase (NADPH) small subunit	COG0493	E		1.89651	7.30347e-06		1.61033	5.60682e-05
CLV04_3213		lipopolysaccharide/colanic/teichoic acid biosynthesis glycosyltransferase	COG2148	M		3.41604	4.20337e-07		4.88241	8.82837e-08
CLV04_3214		polysaccharide biosynthesis protein	COG1086	M		2.39198	2.66951e-06		3.33928	3.54823e-07
CLV04_3215		uncharacterized protein DUF1792	COG1442	M		2.63524	5.61978e-07		4.05699	5.86982e-08
CLV04_3216		GT2 family glycosyltransferase	COG1216	M		2.87033	3.0016e-06		4.56341	2.2185e-07
CLV04_3217		O-antigen/teichoic acid export membrane protein				3.3485	4.79492e-07		4.91129	8.40671e-08
CLV04_3218		polysaccharide deacetylase	COG0726	G		3.00936	2.43989e-06		4.74586	2.2185e-07
CLV04_3219		hypothetical protein				3.6581	1.84271e-06		5.36466	2.26365e-07
CLV04_3220		hypothetical protein				3.2193	1.81638e-06		4.97229	1.75953e-07
CLV04_3221		glycosyl transferase-like sugar-binding protein	COG3774	M		2.80357	2.6474e-05		4.28198	1.41823e-06
CLV04_3222		hypothetical protein				3.43379	2.78769e-06		4.96671	3.54823e-07
CLV04_3223		nucleoside-diphosphate-sugar epimerase	COG0451	M		2.7506	4.24777e-07		4.17802	5.86437e-08
CLV04_3224		glycosyltransferase involved in cell wall biosynthesis		M		3.26698	1.28112e-06		4.56654	2.22207e-07
CLV04_3225		methionyl-tRNA formyltransferase	COG0223	M		3.2471	7.35221e-06		2.96745	3.35073e-05
CLV04_3226		hypothetical protein				1.09801	0.000411121		0.833697	0.00469613
CLV04_3227		glycosyl transferase family 2	COG0463	M		1.03362	5.2596e-06		0.449179	0.00749908
CLV04_3295		CobQ/CobB/MinD/ParA family nucleotide binding protein		U		1.1117	0.0056059		2.08003	0.00014127
CLV04_3341		addiction module HigA family antidote	COG3093	S		1.7514	0.000449138		3.04222	5.93402e-06
CLV04_3342		proteic killer suppression protein	COG3549	S		1.40195	0.00343789		2.45593	9.97257e-05
CLV04_3343		integrase	COG0582	L		0.8014	0.000326922		1.00889	8.93203e-05
CLV04_3357		phosphate ABC transporter substrate-binding protein (PhoT family)	COG0226	P		2.23668	8.38705e-06		1.44321	0.000744913
CLV04_3391		hypothetical protein				0.836709	0.00437923		1.21699	0.000519709
CLV04_3449		hypothetical protein				1.80916	3.57459e-05		3.03738	1.40754e-06
CLV04_3455		DNA polymerase-3 subunit epsilon	COG0322, COG0847	L		0.834718	0.000826478		0.807436	0.00169841
CLV04_3487		hypothetical protein				1.3109	0.00120249		2.42774	2.02522e-05
CLV04_3488		HTH-type transcriptional regulator/antitoxin HigA	COG5499	K		1.70464	6.26757e-05		3.10541	1.00868e-06
CLV04_3489		mRNA interferase HigB	COG4680	S		2.23359	5.35551e-05		4.22425	9.29568e-07
CLV04_3492		malate dehydrogenase (NAD)	COG0039	C		1.62332	1.28976e-05		1.02455	0.00130139
CLV04_3576		aryl-alcohol dehydrogenase-like predicted oxidoreductase	COG0667	C		1.20424	8.90046e-05		0.751232	0.00596304
CLV04_3590		Cd2+/Zn2+-exporting ATPase	COG2217	P		1.56769	0.000107707		1.5757	0.000189416
CLV04_3680		spermidine export protein MdtJ	COG2076	P		1.28077	3.65834e-05		0.978879	0.000656507
CLV04_3686		hypothetical protein		S		1.01749	0.00147636		1.06178	0.00179468
CLV04_3691		carboxypeptidase Taq	COG2317	E		1.33517	0.000156329		0.83195	0.00736406
CLV04_3763		phasin family protein		S		2.87888	3.76588e-07		3.45889	1.75953e-07
CLV04_3772		glycosyl hydrolase family 101		S		0.534051	0.00814808		1.03208	0.000105345
CLV04_3788		serine transporter	COG0814	E		1.95732	2.67344e-05		1.60937	0.000235902
CLV04_3806		beta-alanine--pyruvate transaminase	COG0161	E		2.2098	1.24851e-07		1.67326	3.33206e-06
CLV04_3807		methylmalonate-semialdehyde dehydrogenase [acylating]	COG1012	I		2.77615	8.56229e-09		2.11687	2.68791e-07
CLV04_3808		acetyltransferase (GNAT) family protein	COG3153	S		0.998996	0.000229175		1.00162	0.000396866
CLV04_3895		acetate kinase	COG0282	C		1.79066	0.000148138		1.25969	0.00303385
CLV04_3908		amino acid/amide ABC transporter substrate-binding protein (HAAT family)	COG0683	E		2.65933	2.15775e-10		1.36423	5.91362e-07
CLV04_3922		hypothetical protein				0.702691	0.00599892		1.47144	4.4015e-05
CLV04_4020		isocitrate lyase	COG2224	C		2.08148	2.64968e-06		1.61824	6.02374e-05
CLV04_4028		hypothetical protein				1.58993	0.00246274		3.30955	3.50346e-05
CLV04_4045		hypothetical protein	COG3417	S		1.32533	0.00111509		1.78255	0.00023708
CLV04_4081		flagellar basal-body rod protein FlgB	COG1815	N		1.43906	0.00125138		2.91495	1.52099e-05
CLV04_4088		flagellar P-ring protein precursor FlgI	COG1706	N		1.90037	1.38116e-05		1.92998	2.34842e-05
CLV04_4168		putative serine protein kinase PrkA	COG2766	T		2.41161	3.38168e-07		2.05652	3.50233e-06
CLV04_4169		hypothetical protein	COG2718	S		1.60824	8.39189e-05		1.57848	0.000180577
CLV04_4170		stage V sporulation protein R	COG2719	S		1.86001	1.44652e-06		1.37088	5.60682e-05
CLV04_4181		3-hydroxypropanoate dehydrogenase	COG0778	C		1.20978	1.16186e-06		0.784994	0.00013453
CLV04_4236		4-hydroxy-tetrahydrodipicolinate synthase	COG0329	E		1.94386	3.42899e-05		1.03348	0.00523622
CLV04_4256		nicotinamidase-related amidase	COG1335	Q		1.5672	6.09333e-05		1.42771	0.000236356
CLV04_4266		methyl-accepting chemotaxis sensory transducer with Pas/Pac sensor		T		2.53278	9.07328e-07		1.12787	0.00123653
CLV04_4309		putrescine transport system substrate-binding protein	COG0687	G		2.7175	7.83703e-09		1.84452	8.23868e-07
CLV04_4310		putrescine transport system permease protein	COG1176	P		2.28845	3.60133e-07		1.41317	4.55863e-05
CLV04_4311		putrescine transport system permease protein	COG1177	P		2.33605	7.32047e-08		1.46218	8.32508e-06
CLV04_4312		uncharacterized protein DUF3138		S		5.01341	1.24682e-10		3.39359	4.46928e-08
CLV04_4319		iron complex outermembrane receptor protein		P		0.635935	0.00473437		0.701035	0.00405328
CLV04_4331		iron complex outermembrane receptor protein		P		2.54175	2.28024e-06		1.44825	0.000790837
CLV04_4337		deoxyribonuclease-1	COG2356	L		1.06247	0.00263397		0.949121	0.00843192
CLV04_4341		arginine decarboxylase	COG1982	E		1.83052	3.60133e-07		0.756356	0.00213854
Genes downregulated by translation inhibition moduladed by air system
CLV04_0005		hypothetical protein				1.78268	0.000128741		1.86158	0.000170153
CLV04_0010		EAL domain-containing protein (putative c-di-GMP-specific phosphodiesterase class I)	COG2200	T		0.847093	0.00109866		0.671216	0.00825674
CLV04_0012		type 4 prepilin peptidase 1	COG1989	O		1.35137	0.000123125		1.69934	3.49756e-05
CLV04_0013		hypothetical protein				1.46695	0.000120354		1.10025	0.00167317
CLV04_0062		alcohol dehydrogenase	COG1454	C		2.63142	0.00213404		2.31722	0.00784768
CLV04_0330		L-lysine exporter family protein LysE/ArgO	COG1279	E		1.43473	6.85086e-05		1.4758	9.97257e-05
CLV04_0508		hypothetical protein				2.01192	1.08512e-05		1.36152	0.000413735
CLV04_0571		single-strand binding protein	COG0629	L		2.56114	2.67344e-05		1.80071	0.000580227
CLV04_0794		hypothetical protein	COG0438	M		1.0588	0.0041812		1.15051	0.0039984
CLV04_0827		succinylglutamate desuccinylase	COG2988	E		1.0094	0.00041344		0.723875	0.00666785
CLV04_0942		chemotaxis protein MotB	COG1360	N		0.918637	0.000682636		0.88926	0.00143974
CLV04_0944		RNA polymerase sigma-28 (SigD/FliA/WhiG) subunit	COG1191	K		1.80119	0.000554021		2.61652	7.45339e-05
CLV04_0949		flagellar hook-associated protein 2	COG1345	N		2.35052	3.58846e-07		3.37339	6.52724e-08
CLV04_0957		flagellar motor switch protein FliN/FliY	COG1886	N		1.24376	0.00142303		1.68884	0.000283162
CLV04_1181		undecaprenyl-diphosphatase	COG3038	C		0.827641	0.00135834		0.786257	0.00312237
CLV04_1182		cytochrome b561		S		0.837523	0.000525787		0.649141	0.00512852
CLV04_1368		diguanylate cyclase/phosphodiesterase		T		1.36659	2.48687e-05		0.997886	0.000557509
CLV04_1441		patatin-like phospholipase				1.01519	4.37142e-05		0.573866	0.00587481
CLV04_1552		methionine synthase (B12-independent)	COG0620	E		1.12333	0.000643878		0.813431	0.00880998
CLV04_1696		POT family proton-dependent oligopeptide transporter	COG3104	E		1.59937	4.89542e-06		0.637267	0.00947383
CLV04_1836		flagellar hook-length control protein FliK		S		0.538892	0.0033299		0.496714	0.00883186
CLV04_1947		Mu transposase-like protein		L		0.553718	0.00761303		0.625912	0.00573878
CLV04_2053		heptosyltransferase-3	COG0859	M		0.65764	0.0038054		0.68856	0.00452368
CLV04_2068		amino acid ABC transporter substrate-binding protein (PAAT family)	COG0834	E		0.604459	0.00741805		0.663921	0.00664842
CLV04_2137		poly(3-hydroxybutyrate) depolymerase		S		1.23412	0.000422225		1.08543	0.00174543
CLV04_2165		amino acid ABC transporter substrate-binding protein (PAAT family)		E		0.832856	0.00068521		0.708886	0.00349893
CLV04_2168		DeoR family transcriptional regulator	COG1349	K		1.31805	0.00269964		1.48276	0.00199344
CLV04_2195		IS4 family transposase	COG3039	L		0.808256	0.00900672		0.964013	0.00515018
CLV04_2467		Mor transcription activator family protein		S		1.92761	1.82503e-05		1.51697	0.000224172
CLV04_2468		peptidoglycan L-alanyl-D-glutamate endopeptidase CwlK		M		1.45939	9.6947e-05		1.47906	0.000160204
CLV04_2469		hypothetical protein				1.45424	0.00799444		1.67776	0.0058532
CLV04_2470		hypothetical protein				1.14209	0.00246735		1.17695	0.00327624
CLV04_2473		phage gp37-like protein		S		2.09947	0.000244061		1.91852	0.000795825
CLV04_2479		phage baseplate assembly protein V	COG4384	S		1.17616	0.00453092		1.12022	0.00934463
CLV04_3199		long-chain acyl-CoA synthetase	COG1022	I		0.855173	0.000944281		0.804469	0.00235538
CLV04_3591		SprA family protein		S		1.42168	3.06128e-05		1.06021	0.000587312
CLV04_3679		spermidine export protein MdtI	COG2076	P		0.686476	0.00490457		0.946719	0.000928726
CLV04_3894		phosphotransacetylase	COG0280, COG0857	C		1.58745	0.000249242		1.10889	0.00497729
CLV04_4047		hypothetical protein	COG3014	S		1.73229	4.11351e-05		1.49799	0.000235902
CLV04_4083		flagellar basal-body rod modification protein FlgD	COG1843	N		1.31947	0.000229893		2.0658	1.1205e-05
CLV04_4084		flagellar hook protein FlgE	COG1749	N		1.95538	1.05388e-05		2.50456	2.58532e-06
CLV04_4085		flagellar basal-body rod protein FlgF	COG4787	N		2.47486	5.76508e-07		2.55825	1.01118e-06
CLV04_4086		flagellar basal-body rod protein FlgG	COG4786	N		1.88593	1.10744e-05		2.67179	1.40421e-06
CLV04_4087		flagellar L-ring protein precursor FlgH	COG2063	N		2.29862	4.99677e-06		2.95777	1.41823e-06
CLV04_4089		flagellar protein FlgJ				1.8495	0.000142921		2.19405	7.44715e-05
CLV04_4090		flagellar hook-associated protein 1 FlgK	COG1256	N		1.04726	0.00229744		2.8952	1.40421e-06
CLV04_4091		flagellar hook-associated protein 3 FlgL	COG1344	N		0.854034	0.00866476		2.99954	1.26935e-06
CLV04_4092		hypothetical protein				1.75274	1.0618e-05		2.93803	3.46762e-07
CLV04_4268		S-PFT family hemolysin	COG3210	U		0.838905	0.000288963		0.747487	0.00121215
CLV04_4281		hypothetical protein				1.18466	0.000194357		0.790127	0.00597182
CLV04_4420		diguanylate cyclase (GGDEF)-like protein		T		1.17644	4.83818e-05		0.719436	0.00362249
Genes upregulated by translation inhibition
CLV04_0034		ring-1,2-phenylacetyl-CoA epoxidase subunit PaaA	COG3396	Q		-1.66709	3.50746e-05		-1.73234	4.41786e-05
CLV04_0035		uncharacterized protein (TIGR00369 family)		Q		-1.1986	0.00109273		-1.69134	8.45899e-05
CLV04_0049		GST-like protein	COG0625	O		-0.517553	0.0020496		-0.515483	0.00339058
CLV04_0117		putative PurR-regulated permease PerM	COG0628	S		-0.673797	0.00688885		-0.908431	0.00130139
CLV04_0128		FKBP-type peptidyl-prolyl cis-trans isomerase FkpA	COG0545	O		-2.07692	4.92056e-08		-0.793768	0.000855291
CLV04_0149		hypothetical protein				-2.99318	3.09849e-07		-2.24124	1.09329e-05
CLV04_0157		6,7-dimethyl-8-ribityllumazine synthase	COG0054	H		-0.880736	0.000319698		-0.813423	0.00105575
CLV04_0158		NusB antitermination factor	COG0781	K		-2.8783	1.21244e-08		-1.78777	3.57646e-06
CLV04_0176		hypothetical protein				-1.1759	0.00162851		-2.12964	1.22522e-05
CLV04_0190		uncharacterized protein DUF1843		S		-0.848773	0.0090987		-2.964	2.26365e-07
CLV04_0191		uncharacterized protein DUF1843				-1.56046	0.00172686		-2.98148	6.50632e-06
CLV04_0197		type III secretion system major needle protein (YscF/MxiH/PrgI family)		U		-1.98487	4.22892e-06		-2.7873	3.54823e-07
CLV04_0200		DNA-binding winged helix-turn-helix (wHTH) protein	COG0457	K		-0.630663	0.00594933		-0.695905	0.00506942
CLV04_0208		invasion protein B family protein		U		-1.37733	3.90977e-05		-1.52454	2.75965e-05
CLV04_0211		surface presentation of antigens protein		S		-0.858799	0.00236685		-1.59476	2.21334e-05
CLV04_0212		type III secretion system apparatus protein YscQ/HrcQ	COG1886	U		-0.934928	0.000846393		-1.61756	1.12816e-05
CLV04_0213		type III secretion protein R	COG4790	U		-1.20581	0.000157727		-1.592	2.09053e-05
CLV04_0214		type III secretion protein S	COG4794	U		-1.55327	2.54951e-05		-1.36498	0.000162925
CLV04_0215		type III secretion protein T	COG4791	U		-1.61112	0.000260621		-1.38243	0.00160866
CLV04_0216		type III secretion protein U	COG1377	N		-1.64823	0.000151997		-1.15547	0.00487434
CLV04_0217		type III secretion system low calcium response chaperone LcrH/SycD	COG0457	S		-1.84852	1.439e-06		-1.26596	0.000101256
CLV04_0218		type III secretion system translocon protein (YopB/IpaB/SipB family)		D		-0.462501	0.00927911		-1.00138	4.25005e-05
CLV04_0226		AraC family two component transcriptional regulator		T		-2.46903	1.57243e-05		-2.49991	2.69055e-05
CLV04_0234		hypothetical protein				-1.35325	0.000178369		-1.10245	0.00174543
CLV04_0261		hypothetical protein				-1.72012	1.88925e-06		-1.28415	6.96491e-05
CLV04_0270		D-fructose 1,6-bisphosphatase	COG0158	G		-0.682632	0.00372487		-0.824862	0.00153315
CLV04_0320		ATP-dependent Clp protease ATP-binding subunit ClpX	COG1219	O		-1.39059	7.77356e-06		-0.806655	0.00157117
CLV04_0321		ATP-dependent Clp protease proteolytic subunit ClpP	COG0740	O		-1.17874	6.6446e-06		-0.845479	0.000261587
CLV04_0322		trigger factor	COG0544	O		-1.18744	0.000186285		-1.02267	0.00109833
CLV04_0352		1-deoxy-D-xylulose 5-phosphate reductoisomerase	COG0743	I		-0.573901	0.00896687		-0.618079	0.00897471
CLV04_0424		type VI secretion system secreted protein VgrG	COG4253	S		-1.35152	6.35091e-06		-0.980369	0.000246393
CLV04_0437		hypothetical protein				-0.669287	0.00641656		-1.04631	0.00035357
CLV04_0462		hypothetical protein				-4.44439	1.91839e-08		-4.47627	5.86982e-08
CLV04_0480		indole-3-glycerol phosphate synthase	COG0134	E		-1.3959	2.5053e-06		-0.923351	0.00026265
CLV04_0561		hypothetical protein				-2.07638	3.38252e-05		-1.15423	0.00692365
CLV04_0594		molecular chaperone Hsp33	COG1281	O		-1.67187	3.49653e-07		-1.01442	9.56456e-05
CLV04_0616		AraC-like protein		S		-2.22886	9.52096e-06		-2.71299	2.45227e-06
CLV04_0617		hypothetical protein	COG0442	J		-1.41983	0.00390142		-1.71183	0.0014709
CLV04_0618		GTP cyclohydrolase II	COG0807	H		-1.537	2.21368e-05		-2.06657	1.98537e-06
CLV04_0620		phenylacetate-CoA ligase	COG0463, COG1541	Q		-1.21354	0.000477387		-1.80648	2.02149e-05
CLV04_0622		4-hydroxy-2-oxoheptanedioate aldolase	COG3836	G		-2.45453	5.31633e-07		-2.95317	1.92959e-07
CLV04_0623		uncharacterized protein (DUF697 family)		S		-3.03683	7.97981e-07		-3.46266	4.80958e-07
CLV04_0624		hypothetical protein				-1.55475	4.38869e-05		-1.70609	3.3994e-05
CLV04_0626		putative ATP-binding cassette transporter	COG4615	V		-1.63862	1.45238e-06		-1.77094	1.40421e-06
CLV04_0627		regulator of protease activity HflC (stomatin/prohibitin superfamily)	COG0330	O		-1.72283	5.78067e-06		-1.77576	9.04146e-06
CLV04_0628		condensation domain-containing protein	COG0318, COG1020	Q		-1.67107	8.95019e-06		-1.48397	5.8074e-05
CLV04_0629		hypothetical protein				-2.29273	0.000914031		-1.9263	0.00573878
CLV04_0651		ubiquinone/menaquinone biosynthesis C-methylase UbiE	COG0500	Q		-2.71481	2.8265e-07		-3.11352	1.78509e-07
CLV04_0653		amino acid adenylation domain-containing protein	COG3321	Q		-5.11354	2.58914e-08		-5.85696	4.46928e-08
CLV04_0654		amino acid adenylation domain-containing protein	COG0318, COG1020	Q		-4.43796	1.7851e-07		-5.4459	7.27792e-08
CLV04_0662		hypothetical protein				-1.20686	0.00361989		-1.60336	0.000733314
CLV04_0685		uncharacterized protein YndB with AHSA1/START domain	COG3832	S		-1.23701	9.52861e-05		-1.04681	0.00076976
CLV04_0702		amino acid adenylation domain-containing protein	COG0318	Q		-3.43579	2.40102e-07		-1.69387	0.000670644
CLV04_0703		hypothetical protein	COG1960	I		-3.03429	3.28365e-07		-1.50375	0.000542584
CLV04_0710		hypothetical protein				-0.746566	0.00982265		-0.893632	0.00515018
CLV04_0741		thioredoxin-like protein		O		-1.37446	3.93304e-05		-1.44426	4.59772e-05
CLV04_0746		acetyl-CoA carboxylase carboxyltransferase subunit alpha	COG0777	I		-1.3436	1.14803e-06		-0.830702	0.000207339
CLV04_0748		tryptophan synthase beta chain	COG0133	E		-0.761347	0.000229893		-0.608581	0.00223974
CLV04_0820		hypothetical protein	COG3631	S		-1.34881	0.00112167		-1.8481	0.000123915
CLV04_0844		beta-glucosidase (glycosyl hydrolase family 9)		S		-0.616625	0.0034321		-0.712736	0.00196268
CLV04_0845		putative NBD/HSP70 family sugar kinase	COG1940	K		-1.41492	6.85086e-05		-0.918746	0.00446275
CLV04_0879		intracellular septation protein	COG2917	D		-1.05091	0.000230019		-0.723871	0.00654493
CLV04_0882		peptidyl-prolyl cis-trans isomerase C	COG0760	O		-1.24108	1.1074e-05		-0.664284	0.00371608
CLV04_0884		peptidyl-prolyl cis-trans isomerase C	COG0760	O		-1.08737	0.000111579		-1.06549	0.000240467
CLV04_0886		peptidase S41-like protein		S		-2.05648	7.66405e-06		-1.4098	0.000564251
CLV04_0917		hypothetical protein	COG4378	S		-1.16361	0.00970442		-2.19456	9.79333e-05
CLV04_0990		D-alpha,beta-D-heptose 7-phosphate 1-kinase	COG2870	H		-0.807119	3.93304e-05		-0.518023	0.00269106
CLV04_0991		UDP-glucose dehydrogenase	COG1004	M		-0.76793	0.000239804		-0.558193	0.00471477
CLV04_0996		SSU ribosomal protein S1P	COG0539	J		-0.968205	0.00817055		-1.16499	0.00401947
CLV04_1023		flavin reductase (DIM6/NTAB) family NADH-FMN oxidoreductase RutF	COG1853	S		-1.3214	4.1942e-06		-1.00157	0.000125703
CLV04_1028		hypothetical protein				-1.72938	9.61614e-06		-2.65274	3.43228e-07
CLV04_1071		thiol:disulfide interchange protein DsbC	COG1651	O		-2.25851	5.55155e-08		-0.701521	0.00363571
CLV04_1128		peptidylprolyl isomerase/peptidyl-prolyl cis-trans isomerase A (cyclophilin A)/peptidyl-prolyl cis-trans isomerase B (cyclophilin B)	COG0652	O		-1.94081	1.7851e-07		-0.695439	0.00463053
CLV04_1153		thiol:disulfide interchange protein DsbB	COG1495	O		-1.66593	1.80594e-07		-0.910667	0.000142558
CLV04_1195		DNA-binding CsgD family transcriptional regulator		S		-2.54495	1.51389e-05		-1.24207	0.00827849
CLV04_1196		transaldolase	COG0176	G		-2.04451	9.33601e-06		-1.83919	5.0703e-05
CLV04_1197		FHS family L-fucose permease-like MFS transporter	COG0738	G		-1.67494	4.20866e-05		-1.97065	1.6621e-05
CLV04_1207		putative cold-shock DNA-binding protein	COG1278	K		-4.9305	4.4393e-06		-2.31547	0.00664186
CLV04_1208		ribosomal protein S18 acetylase RimI-like enzyme	COG0454	K		-2.06048	3.96165e-05		-2.25248	3.08093e-05
CLV04_1209		O-acetylserine/cysteine efflux transporter	COG0697	E, G		-3.03012	7.26387e-07		-3.32084	6.48374e-07
CLV04_1210		ornithine--oxo-acid transaminase/hypothetical protein	COG4992	E		-1.56025	0.00027298		-2.64773	2.3051e-06
CLV04_1211		hypothetical protein				-2.23607	1.31813e-06		-3.02751	1.55568e-07
CLV04_1212		heme oxygenase-like protein				-2.58012	1.37655e-07		-3.17531	5.86437e-08
CLV04_1213		TENA/THI-4/PQQC family protein		S		-3.07409	4.39648e-08		-3.40825	5.86437e-08
CLV04_1223		polyisoprenoid-binding protein YceI	COG2353	S		-3.96084	5.82855e-11		-0.810271	0.000916456
CLV04_1256		regulator of protease activity HflC (stomatin/prohibitin superfamily)	COG0330	O		-1.12311	0.000288963		-0.900626	0.0029229
CLV04_1264		hypothetical protein				-1.4741	3.4812e-05		-0.962055	0.00258877
CLV04_1289		biopolymer transport protein ExbB	COG0811	U		-1.03132	1.81638e-06		-0.498466	0.00230599
CLV04_1296		Fe-S cluster biosynthesis and repair protein YggX	COG2924	P		-1.92215	1.18953e-07		-0.654412	0.00381422
CLV04_1299		FAD-dependent sensor of blue light		S		-1.23069	3.59805e-05		-0.70371	0.00664186
CLV04_1311		ubiquinone biosynthesis monooxygenase Coq7	COG2941	H		-1.07267	0.000275515		-0.835333	0.00347548
CLV04_1324		hypothetical protein	COG0339	E		-2.01851	2.04239e-07		-1.56004	5.93402e-06
CLV04_1325		DNA-binding MarR family transcriptional regulator		K		-2.61521	8.8189e-07		-1.31114	0.00116529
CLV04_1334		enamine deaminase RidA (YjgF/YER057c/UK114 family)	COG0251	J		-1.39777	2.75684e-05		-1.1995	0.000207339
CLV04_1338		stearoyl-CoA desaturase (delta-9 desaturase)	COG1398	I		-0.925193	8.70837e-06		-0.548862	0.00146568
CLV04_1353		3-oxoacyl-[acyl-carrier-protein] synthase II	COG0304	I		-1.73148	8.80145e-07		-0.900734	0.000700409
CLV04_1355		3-oxoacyl-[acyl-carrier-protein] reductase		I		-1.45314	7.16614e-07		-0.779033	0.000519709
CLV04_1356		[acyl-carrier-protein] S-malonyltransferase	COG0331	I		-1.14613	8.70546e-07		-0.693619	0.00020569
CLV04_1434		chitin binding protein	COG3397, COG3979	G		-1.03024	0.00600143		-1.10332	0.00602125
CLV04_1488		GTP-binding protein HflX	COG2262	S		-0.846845	5.35551e-05		-0.50283	0.00601
CLV04_1498		nucleoside diphosphate kinase	COG0105	F		-1.43072	1.7851e-07		-0.9262	2.35993e-05
CLV04_1518		cysteine synthase	COG0031	E		-0.918056	6.63978e-05		-0.576102	0.00455542
CLV04_1523		4-hydroxy-3-methylbut-2-enyl diphosphate reductase	COG0761	I		-1.4128	2.42223e-07		-0.46712	0.00744102
CLV04_1585		LSU ribosomal protein L9P	COG0359	J		-3.84838	3.91362e-09		-1.34105	0.000196195
CLV04_1586		SSU ribosomal protein S18P	COG0238	J		-3.64876	2.32506e-08		-1.01498	0.00550849
CLV04_1588		SSU ribosomal protein S6P	COG0360	J		-2.41011	1.45092e-07		-0.894477	0.00211498
CLV04_1619		LSU ribosomal protein L19P	COG0335	J		-2.07514	4.49715e-07		-1.35506	5.63853e-05
CLV04_1620		tRNA (guanine37-N(1)-) methyltransferase	COG0336	J		-1.26038	6.19015e-05		-0.779	0.00482616
CLV04_1622		SSU ribosomal protein S16P	COG0228	J		-1.44861	1.67864e-06		-0.701502	0.00200341
CLV04_1640		iron-sulfur cluster insertion protein	COG0316	C		-2.0785	1.90234e-08		-0.840486	0.000207339
CLV04_1642		SSU ribosomal protein S9P	COG0103	J		-3.43049	1.53723e-09		-1.4976	1.12122e-05
CLV04_1643		LSU ribosomal protein L13P	COG0102	J		-2.24564	3.57039e-07		-1.10465	0.000512247
CLV04_1734		hypothetical protein	COG1610	S		-2.18384	4.09972e-07		-1.18825	0.000325699
CLV04_1754		CDP-4-dehydro-6-deoxyglucose reductase	COG0543	C		-1.85357	2.29741e-07		-0.791104	0.0012699
CLV04_1771		uncharacterized protein DUF4149				-3.06083	1.99527e-09		-1.21688	6.65251e-05
CLV04_1772		transcription elongation factor GreA	COG0782	K		-2.73726	3.03692e-08		-1.24912	0.000144762
CLV04_1777		type II secretion system protein M (GspM)	COG3149	U		-0.973478	0.000408157		-0.915214	0.00116817
CLV04_1782		general secretion pathway protein H	COG2165	U		-1.15416	0.000167037		-0.800524	0.00507082
CLV04_1783		type II secretion system protein G (GspG)	COG2165	U		-1.25477	9.02279e-05		-0.995562	0.00112058
CLV04_1787		type II secretion system protein D (GspD)	COG1450	U		-0.786105	0.000239804		-0.763158	0.000540836
CLV04_1788		type II secretion system (T2SS) protein C				-0.936511	6.98968e-05		-0.535363	0.00923496
CLV04_1802		putative porin		M		-1.73833	1.14088e-05		-2.37343	1.21075e-06
CLV04_1803		competence protein ComEA	COG1555	L		-1.98478	1.19484e-06		-2.08848	1.54083e-06
CLV04_1823		uncharacterized protein (TIGR00255 family)	COG1561	S		-0.929188	3.15789e-05		-0.52288	0.0054371
CLV04_1869		DNA-binding MarR family transcriptional regulator		K		-2.90347	8.55316e-05		-3.20962	6.34528e-05
CLV04_1870		TonB family protein	COG0810	M		-2.16436	0.00565965		-3.03392	0.000622143
CLV04_1908		ferritin-like protein				-0.619688	0.0058481		-0.958862	0.00035357
CLV04_1960		flavin reductase (DIM6/NTAB) family NADH-FMN oxidoreductase RutF	COG1853	S		-1.25113	8.51498e-06		-0.760448	0.00125253
CLV04_1989		carbonic anhydrase/acetyltransferase-like protein (isoleucine patch superfamily)	COG0663	S		-1.35574	4.37142e-05		-0.813972	0.00552297
CLV04_2010		LSU ribosomal protein L27P	COG0211	J		-2.68743	4.87504e-08		-0.824382	0.00419387
CLV04_2032		beta-hydroxylase	COG3555	O		-0.927445	5.42408e-05		-1.1717	1.22093e-05
CLV04_2064		hypothetical protein	COG3470	P		-1.10465	0.0059037		-1.23976	0.00443556
CLV04_2065		Cupredoxin-like domain-containing protein		S		-1.45548	0.000145379		-1.05468	0.00367706
CLV04_2066		high-affinity iron transporter	COG0672	P		-1.32001	0.000226883		-1.08206	0.00191302
CLV04_2080		type IV pilus assembly protein PilX				-2.09159	0.000193526		-2.0778	0.000359645
CLV04_2081		hypothetical protein				-3.22796	4.10046e-06		-3.25725	8.2218e-06
CLV04_2082		hypothetical protein		U		-2.65167	0.000406814		-2.82519	0.000397469
CLV04_2083		pilin/secretion family protein with methylation motif	COG4970	U		-4.06805	1.83028e-07		-3.70636	1.10695e-06
CLV04_2093		arsenate reductase	COG1393	P		-0.884624	0.000422225		-0.710833	0.00371886
CLV04_2111		undecaprenyl-phosphate 4-deoxy-4-formamido-L-arabinose transferase	COG0463	M		-0.469544	0.00558484		-0.467215	0.00908199
CLV04_2151		TetR family transcriptional regulator		K		-0.700342	0.0064514		-1.33811	5.56724e-05
CLV04_2175		ATP synthase F1 subcomplex delta subunit	COG0712	C		-1.51605	6.79855e-06		-0.794479	0.00331262
CLV04_2177		F-type H+-transporting ATPase subunit c	COG0636	C		-1.3261	8.51498e-06		-0.622348	0.00805281
CLV04_2189		osmotically-inducible protein OsmY	COG2823	S		-1.96258	2.65484e-09		-0.454001	0.00377046
CLV04_2213		ATP-binding cassette subfamily B protein/ATP-binding cassette subfamily C protein/ATP-binding cassette subfamily B multidrug efflux pump	COG1132	V		-1.12012	0.00067302		-1.09964	0.00130389
CLV04_2214		ATP-binding cassette subfamily B protein/ATP-binding cassette subfamily C protein/ATP-binding cassette subfamily B multidrug efflux pump	COG1132	V		-0.937325	0.00472902		-1.21068	0.00116537
CLV04_2248		hypothetical protein		T		-2.24139	1.03882e-05		-1.23347	0.00390563
CLV04_2313		putative hydrolase of the HAD superfamily	COG1011	S		-1.4797	5.79143e-06		-1.0372	0.000335538
CLV04_2315		hypothetical protein	COG3646	K		-1.40414	6.08685e-06		-1.16422	7.88396e-05
CLV04_2336		LPS-assembly lipoprotein	COG2980	M		-1.4549	3.09849e-07		-0.951048	4.25005e-05
CLV04_2356		BirA family biotin operon repressor/biotin-[acetyl-CoA-carboxylase] ligase	COG0340, COG1654	H		-0.844387	0.00240549		-0.945458	0.0016058
CLV04_2357		rfaE bifunctional protein nucleotidyltransferase chain/domain	COG2870	M		-1.3891	4.94046e-05		-0.886913	0.00399404
CLV04_2408		UDP-N-acetylglucosamine 1-carboxyvinyltransferase	COG0766	M		-2.12144	5.81222e-08		-1.12435	6.72313e-05
CLV04_2422		putative MFS family arabinose efflux permease		P		-1.51159	2.92464e-05		-1.35873	0.000141027
CLV04_2432		demethylmenaquinone methyltransferase/2-methoxy-6-polyprenyl-1,4-benzoquinol methylase	COG0500	H		-0.989739	0.00462955		-2.47245	1.85069e-06
CLV04_2458		myo-inositol-1(or 4)-monophosphatase	COG0483	G		-0.663832	0.00283147		-0.638812	0.00585724
CLV04_2498		formiminoglutamase	COG0010	E		-1.72231	0.00192934		-3.57823	7.05554e-06
CLV04_2499		imidazolonepropionase	COG1228	E		-1.86166	0.000846393		-3.37086	9.04146e-06
CLV04_2565		muramoyltetrapeptide carboxypeptidase LdcA involved in peptidoglycan recycling	COG1619	V		-0.848256	0.00120653		-0.67542	0.00949418
CLV04_2566		N-acetylglutamate synthase-like GNAT family acetyltransferase		S		-1.45614	8.51498e-06		-0.83757	0.00223974
CLV04_2579		hypothetical protein	COG3150	S		-1.15766	0.00277324		-1.19772	0.00347972
CLV04_2580		hypothetical protein				-1.20418	0.000195498		-1.00885	0.00143974
CLV04_2597		glutathione S-transferase	COG0625	O		-2.44731	5.81222e-08		-1.70056	4.93607e-06
CLV04_2598		putative O-methyltransferase YrrM	COG4122	Q		-0.892881	0.00212764		-1.15874	0.000440193
CLV04_2599		LysR substrate binding domain-containing protein		K		-1.05701	0.00116213		-0.953345	0.00408055
CLV04_2636		pyridoxamine 5'-phosphate oxidase	COG0259	H		-1.68111	3.28365e-07		-0.927891	0.000227813
CLV04_2661		sulfite dehydrogenase (cytochrome) subunit SorA apoprotein	COG2041	S		-1.40597	5.42408e-05		-1.09085	0.000889192
CLV04_2664		5-(carboxyamino)imidazole ribonucleotide mutase	COG0041	F		-2.01371	4.01313e-06		-0.976991	0.0049178
CLV04_2666		TPR repeat protein				-0.943067	0.00153544		-0.871006	0.00439439
CLV04_2682		YggT family protein	COG0762	S		-1.84666	1.51758e-06		-0.737727	0.00845051
CLV04_2739		glyoxylase-like metal-dependent hydrolase (beta-lactamase superfamily II)	COG0491	S		-1.30497	6.70252e-07		-0.600508	0.00162741
CLV04_2756		glycosyltransferase involved in cell wall biosynthesis	COG0463	M		-1.1653	0.00265661		-1.33805	0.00152781
CLV04_2757		glycosyltransferase involved in cell wall biosynthesis		M		-1.86555	0.000148996		-1.55836	0.00114124
CLV04_2758		transketolase	COG3958	G		-1.17819	0.00739694		-1.48145	0.00254602
CLV04_2759		transketolase subunit A	COG3959	G		-1.48941	0.00195444		-1.5847	0.00199287
CLV04_2761		hypothetical protein				-1.3034	0.00650297		-1.41951	0.00598004
CLV04_2763		membrane fusion protein	COG0845	U		-1.45828	7.79193e-05		-1.40292	0.000200126
CLV04_2764		colicin V processing peptidase	COG2274	V		-1.15939	9.30803e-05		-1.20808	0.000115812
CLV04_2768		nucleoside-diphosphate-sugar epimerase	COG0451	G, M		-1.41255	3.97749e-06		-0.754258	0.00235538
CLV04_2817		LSU ribosomal protein L34P	COG0230	J		-1.43641	0.00311615		-1.51152	0.00346344
CLV04_2820		protein translocase subunit yidC	COG0706	U		-0.67597	0.00139671		-0.736877	0.00119106
CLV04_2836		rare lipoprotein A	COG0797	M		-1.18133	4.87951e-06		-1.60375	5.80268e-07
CLV04_2837		tRNA (cytidine/uridine-2'-O-)-methyltransferase	COG0219	J		-1.49035	4.83218e-07		-0.600161	0.00301325
CLV04_2864		rod shape-determining protein MreB	COG1077	D		-1.01138	3.93304e-05		-0.628336	0.00330504
CLV04_2867		aspartyl/glutamyl-tRNA(Asn/Gln) amidotransferase subunit B	COG0064	J		-0.800659	0.000195289		-0.579985	0.0039863
CLV04_2896		uncharacterized protein DUF3224		S		-1.50631	7.49127e-06		-0.921783	0.00116932
CLV04_2915		dipeptidyl-peptidase 7		S		-1.28153	8.33424e-05		-0.97324	0.0014684
CLV04_2936		ectoine hydroxylase-related dioxygenase (phytanoyl-CoA dioxygenase family)	COG5285	Q		-1.43115	0.000406814		-1.79692	9.56456e-05
CLV04_2941		protein translocase subunit secA	COG0653	U		-0.592594	0.00361989		-1.00603	9.53962e-05
CLV04_2945		glutamate--cysteine ligase		H		-1.14249	0.000180621		-1.66351	1.15193e-05
CLV04_2948		glutathione synthase	COG0189	H		-0.855416	0.000194302		-0.742606	0.00107898
CLV04_2949		diacylglycerol kinase	COG0818	M		-1.27492	3.12372e-05		-0.89291	0.00132204
CLV04_2962		DNA-binding NtrC family response regulator	COG2204	T		-0.647343	0.000415818		-0.620544	0.00101322
CLV04_2983		exodeoxyribonuclease-3	COG0708	L		-0.510413	0.00437324		-0.49175	0.0087792
CLV04_2991		nicotinamidase-related amidase	COG1335	Q		-1.68673	0.00104506		-1.42385	0.0058677
CLV04_2992		D-3-phosphoglycerate dehydrogenase	COG0111	E		-1.11793	0.00108407		-1.14139	0.00148301
CLV04_3017		type IV pilus assembly protein PilA	COG4969	U		-0.638495	0.00237268		-0.820707	0.000593788
CLV04_3018		type IV pilus assembly protein PilA	COG4969	U		-0.587767	0.00086321		-0.768425	0.000158794
CLV04_3030		translation elongation factor 1A (EF-1A/EF-Tu)	COG0050	J		-1.2422	0.000178369		-0.957213	0.00233274
CLV04_3032		protein translocase subunit secE/sec61 gamma	COG0690	U		-2.26127	6.81188e-08		-1.30926	4.13644e-05
CLV04_3033		transcription antitermination protein nusG	COG0250	K		-1.75611	3.50276e-05		-1.20094	0.00148301
CLV04_3034		LSU ribosomal protein L11P	COG0080	J		-1.7818	4.49715e-07		-1.34664	1.49007e-05
CLV04_3035		LSU ribosomal protein L1P	COG0081	J		-1.59873	1.54668e-06		-1.32564	1.98476e-05
CLV04_3037		LSU ribosomal protein L10P	COG0244	J		-2.97892	6.65071e-09		-1.25463	6.02374e-05
CLV04_3038		LSU ribosomal protein L12P	COG0222	J		-3.14312	9.83902e-08		-1.14298	0.00171432
CLV04_3046		LSU ribosomal protein L3P	COG0087	J		-1.82433	1.38446e-06		-0.954698	0.000943254
CLV04_3047		LSU ribosomal protein L4P	COG0088	J		-2.27598	4.70957e-07		-1.12277	0.000641639
CLV04_3048		LSU ribosomal protein L23P	COG0089	J		-2.817	7.0182e-06		-1.33463	0.00624245
CLV04_3049		LSU ribosomal protein L2P	COG0090	J		-2.49253	3.09849e-07		-1.40846	0.000137114
CLV04_3050		SSU ribosomal protein S19P	COG0185	J		-2.47211	5.55155e-08		-1.46805	1.72226e-05
CLV04_3051		LSU ribosomal protein L22P	COG0091	J		-2.45985	9.90382e-08		-1.42456	4.1318e-05
CLV04_3052		SSU ribosomal protein S3P	COG0092	J		-2.2325	5.50078e-07		-1.25906	0.000241327
CLV04_3053		LSU ribosomal protein L16P	COG0197	J		-2.19865	1.7851e-07		-1.19117	0.000120365
CLV04_3055		SSU ribosomal protein S17P	COG0186	J		-3.10482	1.31407e-07		-0.962456	0.00721281
CLV04_3056		LSU ribosomal protein L14P	COG0093	J		-2.85148	6.47244e-08		-1.59188	4.90706e-05
CLV04_3057		LSU ribosomal protein L24P	COG0198	J		-3.83783	1.45238e-06		-2.01816	0.00119106
CLV04_3058		LSU ribosomal protein L5P	COG0094	J		-3.22355	3.41314e-07		-1.94794	8.40839e-05
CLV04_3059		SSU ribosomal protein S14P	COG0199	J		-3.11723	7.81755e-08		-2.02237	1.3445e-05
CLV04_3060		SSU ribosomal protein S8P	COG0096	J		-3.18381	3.59814e-08		-2.20074	2.6633e-06
CLV04_3061		LSU ribosomal protein L6P	COG0097	J		-3.27807	9.90382e-08		-1.88528	4.1318e-05
CLV04_3062		LSU ribosomal protein L18P	COG0256	J		-3.34096	3.773e-08		-1.90024	2.09857e-05
CLV04_3063		SSU ribosomal protein S5P	COG0098	J		-3.6815	5.00643e-08		-1.94739	4.4015e-05
CLV04_3064		LSU ribosomal protein L30P	COG1841	J		-3.28113	1.93801e-07		-1.78768	0.000229197
CLV04_3065		LSU ribosomal protein L15P	COG0200	J		-2.99388	1.7009e-09		-1.60653	2.15116e-06
CLV04_3066		protein translocase subunit secY/sec61 alpha	COG0201	U		-3.26664	9.36379e-10		-1.58794	2.58532e-06
CLV04_3069		SSU ribosomal protein S13P	COG0099	J		-2.4876	9.90382e-08		-1.0999	0.000407977
CLV04_3070		SSU ribosomal protein S11P	COG0100	J		-2.67286	2.2275e-06		-1.05422	0.00897471
CLV04_3071		SSU ribosomal protein S4P	COG0522	J		-2.24843	1.31407e-07		-1.06874	0.000278861
CLV04_3072		DNA-directed RNA polymerase subunit alpha	COG0202	K		-3.07632	7.83703e-09		-1.45908	2.15695e-05
CLV04_3073		LSU ribosomal protein L17P	COG0203	J		-3.02375	4.33033e-10		-1.67354	4.64329e-07
CLV04_3094		putative acyl-CoA dehydrogenase	COG1960	I		-1.56343	0.00120163		-1.29751	0.00728162
CLV04_3095		ornithine cyclodeaminase	COG2423	E		-2.55836	5.80186e-06		-2.16165	5.57486e-05
CLV04_3097		ParB-like nuclease family protein	COG1475	K		-3.33942	8.84072e-07		-2.0831	0.000193923
CLV04_3098		adenylyl-sulfate kinase	COG0529	P		-2.32449	0.000110231		-1.61975	0.00339951
CLV04_3100		putative NAD(P)/FAD-binding protein YdhS	COG4529	S		-2.10324	4.46963e-05		-1.56888	0.000987625
CLV04_3101		amino acid adenylation domain-containing protein		Q		-1.55102	0.000123125		-1.28642	0.00101795
CLV04_3102		sulfotransferase family protein				-1.64391	1.08185e-05		-1.23226	0.000285965
CLV04_3104		methyltransferase family protein		S		-1.69631	1.31168e-05		-1.26492	0.000341365
CLV04_3105		hypothetical protein				-1.4374	0.00109443		-1.204	0.00624245
CLV04_3160		LysR family transcriptional regulator		K		-1.79764	1.41695e-07		-0.534002	0.00920741
CLV04_3178		ATP-binding cassette subfamily B multidrug efflux pump	COG1132	V		-2.00699	0.000118075		-4.94437	6.52724e-08
CLV04_3185		GDSL-like lipase/acylhydrolase family protein	COG2755	E		-0.908889	0.00881314		-1.08397	0.00429317
CLV04_3195		hypothetical protein	COG0012	J		-1.50816	2.94461e-06		-0.756537	0.00257647
CLV04_3197		amino acid ABC transporter substrate-binding protein (PAAT family)	COG0834	E		-1.03887	0.00533956		-1.3697	0.00116817
CLV04_3266		type VI secretion system protein ImpK	COG3455	S		-1.45268	4.87951e-06		-0.64621	0.00848056
CLV04_3270		type VI secretion system protein ImpL	COG3523	S		-0.660205	0.000288963		-0.863836	4.90706e-05
CLV04_3271		type VI secretion system protein ImpM	COG3913	S		-1.52636	7.29047e-06		-1.42749	2.77446e-05
CLV04_3272		type VI secretion system protein ImpB	COG3516	S		-2.05425	1.65679e-05		-1.25691	0.00212948
CLV04_3273		type VI secretion system protein ImpC	COG3517	S		-0.678469	0.000156505		-1.05961	4.93607e-06
CLV04_3274		type VI secretion system secreted protein Hcp	COG3157	S		-1.4816	1.53646e-05		-0.979127	0.00102726
CLV04_3276		type VI secretion system secreted protein VgrG	COG4253	S		-0.980517	0.000102267		-1.01365	0.000138045
CLV04_3280		type VI secretion system protein ImpH	COG3520	S		-0.607553	0.0040152		-0.618513	0.00561778
CLV04_3281		hypothetical protein				-1.10672	0.000338043		-0.764893	0.00891242
CLV04_3283		hypothetical protein				-0.766182	0.00107025		-0.765408	0.00173977
CLV04_3285		type VI secretion system protein ImpA	COG3515	S		-0.717725	0.000272863		-0.656669	0.000985648
CLV04_3349		uncharacterized protein DUF4124				-2.69175	1.05598e-06		-1.6226	0.000342076
CLV04_3351		uncharacterized protein (DUF2147 family)	COG4731	S		-1.51575	3.09849e-07		-0.556656	0.00430408
CLV04_3361		NADH dehydrogenase subunit A	COG0838	C		-1.50592	2.21239e-05		-0.766158	0.00898922
CLV04_3363		NADH dehydrogenase subunit C	COG0852	C		-1.08317	2.33226e-05		-0.643535	0.00313907
CLV04_3364		NADH dehydrogenase subunit D	COG0649	C		-0.555712	0.00482294		-0.590661	0.00515018
CLV04_3365		NADH dehydrogenase subunit E	COG1905	C		-1.29095	1.85466e-06		-0.824568	0.000251162
CLV04_3366		NADH dehydrogenase subunit F	COG1894	C		-0.812711	0.000692866		-0.896142	0.000551733
CLV04_3367		NADH dehydrogenase subunit G	COG1034	C		-0.666496	0.00226498		-0.831785	0.000719702
CLV04_3368		NADH dehydrogenase subunit H	COG1005	C		-1.23741	2.75002e-05		-1.06806	0.0001911
CLV04_3369		NADH dehydrogenase subunit I	COG1143	C		-1.60051	2.50472e-06		-1.10281	0.000173753
CLV04_3370		NADH dehydrogenase subunit J	COG0839	C		-1.84904	3.51422e-07		-1.38847	1.23577e-05
CLV04_3371		NADH dehydrogenase subunit K	COG0713	C		-1.24011	3.7958e-05		-0.998467	0.000501419
CLV04_3372		NADH dehydrogenase subunit L	COG1009	C		-0.851168	0.000281522		-1.05431	7.80143e-05
CLV04_3374		NADH dehydrogenase subunit N	COG1007	C		-0.975717	0.00111864		-1.49778	5.42575e-05
CLV04_3375		uncharacterized protein DUF2818		S		-0.946246	0.00321884		-1.36707	0.00026246
CLV04_3376		ribonuclease I	COG3719	J		-1.53975	0.00018184		-1.03471	0.00724538
CLV04_3394		Tir chaperone family protein CesT				-1.69332	7.24831e-05		-1.03242	0.00703962
CLV04_3406		biotin carboxylase /acetyl-CoA carboxylase carboxyltransferase subunit alpha	COG0439	I		-0.67597	0.000476201		-0.593176	0.00215155
CLV04_3407		biotin carboxyl carrier protein	COG0511	I		-1.88115	1.44744e-07		-0.761532	0.00117825
CLV04_3472		cytochrome c5	COG3245	C		-1.13468	0.00615084		-1.50593	0.00121215
CLV04_3473		FAD-linked oxidoreductase	COG0277	C		-0.998484	0.00967936		-1.45959	0.00107573
CLV04_3525		co-chaperone protein HscB	COG1076	O		-1.13046	0.0033157		-1.17112	0.00409393
CLV04_3527		FeS assembly scaffold apoprotein IscU /modular FeS cluster scaffolding protein NifU	COG0822	C		-1.81966	1.50782e-05		-0.955208	0.0062807
CLV04_3529		BadM/Rrf2 family transcriptional regulator	COG1959	K		-0.971703	0.00708		-1.32703	0.00116932
CLV04_3540		thioredoxin	COG0526	O		-2.18119	7.004e-07		-1.11259	0.00104449
CLV04_3541		glutathione peroxidase	COG0386	O		-1.55165	9.1177e-06		-1.72313	6.81467e-06
CLV04_3651		hypothetical protein	COG3022	S		-0.959125	5.12651e-05		-0.675292	0.00189277
CLV04_3714		ProQ/FINO family protein		S		-1.99138	1.24851e-07		-1.19077	4.51753e-05
CLV04_3717		nicotinamidase-related amidase	COG1335	Q		-1.11481	0.000959014		-1.13021	0.0013989
CLV04_3722		organic hydroperoxide reductase OsmC/OhrA	COG1764	O		-1.42964	8.95004e-07		-0.720582	0.00123649
CLV04_3723		protein disulfide-isomerase	COG0526	O		-1.49364	4.49715e-07		-1.24715	6.57779e-06
CLV04_3736		protein translocase subunit secF	COG0341	U		-2.11144	3.76611e-07		-1.118	0.000333375
CLV04_3737		preprotein translocase subunit SecD	COG0342	U		-0.833387	0.000671896		-0.858604	0.000916456
CLV04_3738		protein translocase subunit yajC	COG1862	U		-2.8363	3.773e-08		-1.06938	0.000821849
CLV04_3741		Ser-tRNA(Thr) hydrolase /threonyl-tRNA synthetase	COG0441	J		-0.742171	0.00021361		-0.490532	0.00763697
CLV04_3743		LSU ribosomal protein L35P	COG0291	J		-2.62435	2.00457e-06		-1.09385	0.0070166
CLV04_3744		LSU ribosomal protein L20P	COG0292	J		-3.20665	3.59814e-08		-1.08069	0.00136942
CLV04_3745		phenylalanyl-tRNA synthetase alpha subunit	COG0016	J		-1.25214	1.09342e-05		-1.25153	2.14397e-05
CLV04_3746		phenylalanyl-tRNA synthetase beta subunit	COG0072, COG0073	J		-1.15323	1.20051e-06		-1.32848	6.94872e-07
CLV04_3775		CRISPR-associated Cas3 family helicase	COG1203	L		-1.64825	1.48862e-06		-1.08234	0.000192996
CLV04_3777		CRISPR-associated Cse2 family protein		L		-2.23985	5.14849e-06		-1.98699	3.6264e-05
CLV04_3779		CRISPR-associated Cas5e family protein		L		-1.76535	1.68292e-05		-1.61851	7.67913e-05
CLV04_3780		CRISPR-associated Cse3 family protein		L		-2.33837	4.51532e-07		-1.71183	2.75965e-05
CLV04_3797		LytTR family two component transcriptional regulator	COG3279	T		-1.0878	4.4465e-05		-0.643032	0.00562329
CLV04_3798		hypothetical protein	COG2972	T		-1.50997	1.31272e-07		-1.083	8.31353e-06
CLV04_3837		translation initiation factor 2 (bIF-2)	COG0532	J		-1.05083	5.53846e-05		-0.771348	0.00129035
CLV04_3842		polyribonucleotide nucleotidyltransferase	COG1185	J		-0.535087	0.00896687		-0.751508	0.00147237
CLV04_3866		arginine succinyltransferase	COG3138	E		-0.690897	0.00309053		-0.865696	0.000984344
CLV04_3883		ATP-dependent helicase HrpA	COG1643	L		-0.888653	0.000564418		-1.42675	1.5224e-05
CLV04_3890		signal transduction histidine kinase		T		-1.38131	9.38907e-05		-1.04211	0.00185468
CLV04_3891		histidine kinase	COG4585	T		-0.762983	0.00524371		-0.867364	0.00345607
CLV04_3911		short chain enoyl-CoA hydratase	COG1024	I		-1.32895	2.0386e-06		-0.618187	0.00406388
CLV04_3936		adenosylcobyric acid synthase (glutamine-hydrolysing)	COG1492	H		-0.726961	0.00220939		-0.934006	0.000502246
CLV04_3961		K+-transporting ATPase ATPase B chain	COG2216	P		-1.22919	1.82543e-05		-0.840281	0.000916456
CLV04_3962		K+-transporting ATPase ATPase A chain	COG2060	P		-0.746842	0.00203103		-0.729778	0.00380805
CLV04_3968		N-acetylglutamate synthase-like GNAT family acetyltransferase		S		-2.40512	0.000216126		-2.45466	0.000323395
CLV04_3979		methyltransferase family protein		S		-3.24639	1.84378e-09		-2.12682	3.63987e-07
CLV04_4010		deoxyadenosine/deoxycytidine kinase	COG1428	F		-1.8238	1.08564e-06		-0.716788	0.00836816
CLV04_4039		D-alpha,beta-D-heptose 1,7-bisphosphate phosphatase	COG0241	E		-1.3417	2.35566e-06		-0.814734	0.000519709
CLV04_4066		hypothetical protein				-1.62689	2.59319e-05		-0.942772	0.00486321
CLV04_4067		hypothetical protein				-0.970145	0.00102819		-0.934345	0.0022286
CLV04_4094		asparagine synthase (glutamine-hydrolysing)	COG0367	E		-1.57701	3.33271e-05		-1.63607	4.25005e-05
CLV04_4129		fucose-binding lectin II (PA-IIL)		S		-2.22125	7.65957e-06		-2.19635	1.70136e-05
CLV04_4131		cysteinyl-tRNA synthetase	COG0215	J		-1.1431	3.49533e-05		-0.697621	0.0035305
CLV04_4132		LSU ribosomal protein L31P	COG0254	J		-3.39709	1.7009e-09		-2.24979	2.36971e-07
CLV04_4154		pseudolysin/vibriolysin	COG3227	E		-2.9717	1.04114e-07		-3.49483	6.52724e-08
CLV04_4157		RimJ/RimL family protein N-acetyltransferase		S		-1.73123	4.31706e-05		-1.36533	0.000730103
CLV04_4182		chemotaxis protein MotB	COG1360	N		-0.464666	0.00697514		-0.747466	0.00034228
CLV04_4186		ribosomal large subunit pseudouridine synthase C	COG0564	J		-0.757228	0.00418949		-0.853032	0.00286649
CLV04_4190		hypothetical protein	COG1099	S		-0.836992	0.00146279		-1.78589	1.98385e-06
CLV04_4195		ferritin-like protein				-1.17942	5.51274e-05		-1.93702	7.15669e-07
CLV04_4196		hypothetical protein				-0.861125	0.00289377		-1.94254	3.57646e-06
CLV04_4208		ribosomal protein S18 acetylase RimI-like enzyme		S		-1.23847	0.000186272		-1.19769	0.000438857
CLV04_4242		single-strand binding protein	COG0629	L		-2.70917	3.19285e-09		-0.754872	0.00112675
CLV04_4246		catechol 2,3-dioxygenase-like lactoylglutathione lyase family enzyme				-2.15988	2.87248e-08		-0.609148	0.00597182
CLV04_4324		RND family efflux transporter MFP subunit		S		-1.24339	3.34498e-06		-0.80107	0.000411889
CLV04_4325		HAE1 family hydrophobic/amphiphilic exporter-1	COG0841	V		-0.403306	0.00887292		-0.646609	0.000519709
CLV04_4365		uncharacterized Zn-binding protein involved in type VI secretion	COG4104	S		-4.30211	4.37602e-07		-3.04031	4.04237e-05
CLV04_4366		hypothetical protein				-4.23231	3.52308e-09		-2.58299	1.90397e-06
CLV04_4388		hypothetical protein				-2.93842	1.21808e-06		-2.18982	4.1318e-05
CLV04_4422		threonine dehydrogenase-like Zn-dependent dehydrogenase	COG1063	C		-1.49938	7.45689e-06		-1.82572	2.07709e-06
CLV04_4435		signal peptidase I	COG0681	U		-1.65567	7.26387e-07		-0.871011	0.000644302
CLV04_4452		ribosome biogenesis GTPase	COG1162	S		-5.41441	8.42049e-11		-5.67119	4.8875e-10
CLV04_4453		uncharacterized membrane protein YoaT (DUF817 family)	COG3739	S		-3.65454	1.15526e-10		-3.63673	8.0547e-10
CLV04_4473		histidyl-tRNA synthetase	COG0124	J		-3.49534	1.84378e-09		-1.05401	0.000916456
Genes upregulated by translation inhibition moduladed by air system
CLV04_0472		dipeptidase D	COG2195	E		-0.571399	0.00181045		-0.516157	0.00582858
CLV04_0474		putative Zn-dependent protease	COG0312	S		-1.1216	0.000359099		-0.891765	0.00342169
CLV04_0655		non-ribosomal peptide synthase protein (TIGR01720 family)/amino acid adenylation domain-containing protein	COG1020	Q		-4.27277	8.57693e-08		-5.03042	5.86982e-08
CLV04_0656		polyketide-type polyunsaturated fatty acid synthase PfaA	COG3321	Q		-3.69883	1.31899e-06		-4.36171	6.48374e-07
CLV04_0657		PfaB family protein	COG0764	Q		-3.10309	3.73401e-06		-4.06407	6.50357e-07
CLV04_0658		PfaD family protein	COG2070	S		-2.86888	1.29908e-05		-3.87235	1.50478e-06
CLV04_0659		medium-chain acyl-[acyl-carrier-protein] hydrolase	COG3208	Q		-3.38388	6.34105e-06		-3.36019	1.4013e-05
CLV04_0660		4'-phosphopantetheinyl transferase	COG2091	H		-2.63931	0.000134751		-3.10129	5.60682e-05
CLV04_0661		polysaccharide pyruvyl transferase WcaK-like protein				-1.6393	0.000101564		-2.15256	1.5934e-05
CLV04_1214		hypothetical protein				-1.07433	0.000955657		-1.00272	0.00262949
CLV04_1215		violacein biosynthesis enzyme VioE				-3.07393	5.0466e-07		-3.68415	2.18662e-07
CLV04_1216		anthraniloyl-CoA monooxygenase	COG0654	C, H		-3.78536	7.88316e-09		-3.83808	4.46928e-08
CLV04_1217		kynurenine 3-monooxygenase	COG0654	H		-4.2758	7.13553e-08		-4.28572	1.84561e-07
CLV04_1218		iminophenyl-pyruvate dimer synthase VioB				-4.13532	3.05813e-07		-4.01118	9.11337e-07
CLV04_1219		monoamine oxidase		S		-6.09566	3.63269e-10		-4.84999	4.46928e-08
CLV04_2088		hypothetical protein				-0.926446	0.00497508		-1.07885	0.00286265
CLV04_2204		adenosine deaminase		F		-0.919734	0.000209907		-1.21875	2.85383e-05
CLV04_2269		hypothetical protein	COG1896	S		-2.74692	1.57129e-07		-2.26047	2.58532e-06
CLV04_2291		phosphoribosylamine--glycine ligase	COG0151	F		-0.732747	0.00307354		-0.676533	0.00822139
CLV04_2493		hypothetical protein				-1.80363	5.41418e-06		-1.75944	1.44757e-05
CLV04_2537		carbohydrate ABC transporter substrate-binding protein (CUT1 family)		G		-0.963483	0.0089894		-1.58258	0.00035357
CLV04_2637		pseudolysin	COG3227	E		-1.51029	0.00161436		-2.89941	9.04146e-06
CLV04_2753		hypothetical protein				-1.67514	1.12089e-05		-0.96262	0.00223974
CLV04_2839		biotin synthase	COG0502	H		-2.87263	4.86769e-09		-2.07832	3.35418e-07
CLV04_2850		aromatic amino acid:proton symporter (AAT family)	COG1113	E		-0.97253	0.000388753		-0.840799	0.00209418
CLV04_3096		cysteine synthase A	COG0031	E		-2.74492	1.45083e-06		-2.18577	2.69055e-05
CLV04_3159		cviR	COG2771	K		-0.617138	0.00119617		-0.80743	0.000235902
CLV04_3520		fatty acid desaturase	COG3239	I		-0.767054	0.00245885		-1.96096	6.97349e-07
CLV04_3521		diaminopimelate decarboxylase	COG0019	E		-0.93667	0.000947361		-1.70774	9.05839e-06
CLV04_3776		CRISPR-associated Cse1 family protein		L		-1.99308	4.49715e-07		-1.77776	3.26004e-06
CLV04_3778		CRISPR-associated Cse4 family protein		L		-1.56123	5.74174e-06		-1.53584	1.4013e-05
CLV04_4098		phenazine biosynthesis protein phzE	COG0512	E, H		-2.48223	2.43989e-06		-1.21678	0.00233274

## Sheet: Table S1B
TABLE S1B. Differential gene expression values of the genes identified in the genetic screen.
			WT			WT			airR			airR
			No Antibiotic VS Spectinomycin			No Antibiotic VS Tetracycline			No Antibiotic VS Spectinomycin			No Antibiotic VS Tetracycline
Gene ID		Predicted Function	Log2(Fold change)	P Value		Log2(Fold change)	P Value		Log2(Fold change)	P Value		Log2(Fold change)	P Value
Conserved response
CLV04_2302		Oxidoreductase molybdopterin binding domain protein	-0.571326	0.0527328		-0.321979	0.327399		-0.745775	0.0184611		-0.641688	0.0586035
CLV04_2301		Sensor histidine kinase	-0.14408	0.497464		-0.00649091	0.982907		-0.29251	0.173155		-0.269175	0.260148
CLV04_3834		Long chain fatty-acid CoA ligase	0.0186732	0.89032		-0.472296	0.00286649		0.230366	0.0755534		-0.40664	0.00786397
CLV04_1656		Phosphoenolpyruvate synthase	0.482198	0.0246234		-0.0451074	0.863528		0.336019	0.102243		-0.0335985	0.897885
Variable response
CLV04_2730		SAM-dependent methyltransferase	0.221226	0.190271		0.165743	0.386397		-0.465042	0.00926301		-0.17315	0.361012
CLV04_2412		Transcriptional repressor cdeR	0.550182	0.0149766		-0.0360801	0.892688		-0.556349	0.0105734		0.252532	0.285494
CLV04_1292		Phosphoglyceromutase	0.411751	0.00847708		0.0844872	0.622454		0.14049	0.326953		0.0242151	0.894313
CLV04_2695		Phosphoglycerate kinase	-0.295763	0.218644		0.346218	0.194071		-0.12803	0.609004		0.251865	0.3531
CLV04_1869		MarR family transcriptional regulator	-2.90347	8.55316e-05		-3.20962	6.34528e-05		-2.95395	6.26457e-05		-2.5139	0.000616781
CLV04_3464		GntR family transcriptional regulator	0.465554	0.0270808		0.437319	0.0541344		-0.19085	0.323119		0.0730055	0.759332
CLV04_3178		Multidrug ABC transporter ATP-binding protein	-2.00699	0.000118075		-4.94437	6.52724e-08		-3.09527	1.63576e-06		-4.74611	1.70775e-07
CLV04_1011		Enoyl-CoA hydratase	2.9267	8.57693e-08		2.52643	6.48374e-07		2.85741	7.08541e-08		2.21202	2.28623e-06

## Sheet: Table S1C
TABLE S1C. Genes differentially expressed between C. violaceum ATCC31532 WT and airR mutant in the absence of antibiotics.
						No Antibiotic
						WT VS airR
Gene ID		Predicted Function	COGs ID	COG Category		Log2(Fold change)	P Value
CLV04_0653		amino acid adenylation domain-containing protein	COG3321	Q		1.84066	0.0105838
CLV04_0654		amino acid adenylation domain-containing protein	COG0318, COG1020	Q		2.20534	0.0100793
CLV04_0655		non-ribosomal peptide synthase protein (TIGR01720 family)/amino acid adenylation domain-containing protein	COG1020	Q		2.33339	0.00403996
CLV04_0656		polyketide-type polyunsaturated fatty acid synthase PfaA	COG3321	Q		2.67643	0.00386675
CLV04_0657		PfaB family protein	COG0764	Q		2.87931	0.00180314
CLV04_0658		PfaD family protein	COG2070	S		2.82644	0.0050783
CLV04_0661		polysaccharide pyruvyl transferase WcaK-like protein				2.07704	0.00180314
CLV04_2297		nicotinamidase-related amidase	COG1335	Q		-1.38031	0.00978645
CLV04_2298		MarR family transcriptional regulator	COG1846	K		-1.4505	0.00123074
CLV04_2785		TetR family transcriptional regulator		K		1.2287	0.00427141
CLV04_4095		cytochrome c		S		2.20316	0.00978645
CLV04_4096		p-hydroxybenzoate 3-monooxygenase	COG0654	Q		2.79424	0.00123074
CLV04_4097		GMP synthase (glutamine-hydrolysing)	COG0518	F		2.35742	0.0021798
CLV04_4099		glutathione S-transferase	COG0625	O		1.28181	0.0484582
CLV04_4100		glutamate racemase	COG0796	M		1.22507	0.0258379

## Sheet: Table S1D
TABLE S1D. Genes expressed differentially in response to streptomycin and tetracycline that are modulated by airR.
						WT			WT			airR			airR			Tetracycline			Spectinomycin
						No Antibiotic VS Spectinomycin			No Antibiotic VS Tetracycline			No Antibiotic VS Spectinomycin			No Antibiotic VS Tetracycline			WT VS airR			WT VS airR
Gene ID		Predicted Function	COGs ID	COG Category		Log2(Fold change)	P Value		Log2(Fold change)	P Value		Log2(Fold change)	P Value		Log2(Fold change)	P Value		Log2(Fold change)	P Value		Log2(Fold change)	P Value
Genes downregulated at translation inhibition moduladed by air system
CLV04_0005		hypothetical protein				1.78268	0.000128741		1.86158	0.000170153		-1.99988	5.31156e-06		-0.601654	0.075814		-2.17327	0.000560622		-3.49259	3.39474e-07
CLV04_0010		EAL domain-containing protein (putative c-di-GMP-specific phosphodiesterase class I)	COG2200	T		0.847093	0.00109866		0.671216	0.00825674		-0.356362	0.0773554		0.12611	0.607761		-0.61031	0.0771196		-1.26866	0.000125227
CLV04_0012		type 4 prepilin peptidase 1	COG1989	O		1.35137	0.000123125		1.69934	3.49756e-05		-0.253234	0.329162		0.432417	0.142597		-0.740527	0.115381		-1.0782	0.00199135
CLV04_0013		hypothetical protein				1.46695	0.000120354		1.10025	0.00167317		-2.20755	4.43875e-07		-0.97544	0.00259719		-1.63624	0.000589127		-3.23505	7.9236e-08
CLV04_0062		alcohol dehydrogenase	COG1454	C		2.63142	0.00213404		2.31722	0.00784768		1.02867	0.164981		2.17765	0.011575		-0.356324	0.929578		-1.81951	0.0232245
CLV04_0330		L-lysine exporter family protein LysE/ArgO	COG1279	E		1.43473	6.85086e-05		1.4758	9.97257e-05		-0.458568	0.0567615		0.614845	0.0305249		-0.871572	0.0427906		-1.90391	1.77873e-05
CLV04_0508		hypothetical protein				2.01192	1.08512e-05		1.36152	0.000413735		0.621701	0.0354437		0.803288	0.0170788		-0.125398	0.955231		-0.957389	0.00981499
CLV04_0571		single-strand binding protein	COG0629	L		2.56114	2.67344e-05		1.80071	0.000580227		0.107291	0.780969		0.830266	0.045946		-0.893362	0.2461		-2.37677	0.000222172
CLV04_0794		hypothetical protein	COG0438	M		1.0588	0.0041812		1.15051	0.0039984		0.266422	0.394291		0.686903	0.0547314		-0.41096	0.683288		-0.739734	0.0373069
CLV04_0827		succinylglutamate desuccinylase	COG2988	E		1.0094	0.00041344		0.723875	0.00666785		0.172907	0.439214		0.383336	0.119585		-0.166178	0.870588		-0.662132	0.011676
CLV04_0942		chemotaxis protein MotB	COG1360	N		0.918637	0.000682636		0.88926	0.00143974		-0.149175	0.487091		0.46142	0.0591994		-0.270284	0.687356		-0.910256	0.00169669
CLV04_0944		RNA polymerase sigma-28 (SigD/FliA/WhiG) subunit	COG1191	K		1.80119	0.000554021		2.61652	7.45339e-05		0.259401	0.505924		1.19369	0.0112189		-1.44548	0.0544468		-1.56443	0.0032541
CLV04_0949		flagellar hook-associated protein 2	COG1345	N		2.35052	3.58846e-07		3.37339	6.52724e-08		1.31462	5.8547e-05		2.08734	3.4683e-06		-1.65247	0.000589127		-1.40232	0.000222172
CLV04_0957		flagellar motor switch protein FliN/FliY	COG1886	N		1.24376	0.00142303		1.68884	0.000283162		-0.76239	0.0094443		0.56568	0.0881116		-1.40216	0.00996403		-2.28515	1.93332e-05
CLV04_1181		undecaprenyl-diphosphatase	COG3038	C		0.827641	0.00135834		0.786257	0.00312237		0.129566	0.571476		0.35735	0.145667		0.0472751	0.980259		-0.221894	0.324226
CLV04_1182		cytochrome b561		S		0.837523	0.000525787		0.649141	0.00512852		0.162444	0.411496		0.106903	0.647004		-0.129071	0.892041		-0.261912	0.196546
CLV04_1368		diguanylate cyclase/phosphodiesterase		T		1.36659	2.48687e-05		0.997886	0.000557509		0.351129	0.0987639		0.55164	0.0241089		-0.344632	0.532859		-0.913852	0.00199135
CLV04_1441		patatin-like phospholipase				1.01519	4.37142e-05		0.573866	0.00587481		0.127661	0.472959		0.347037	0.0771184		0.0264437	0.980907		-0.634253	0.0043278
CLV04_1552		methionine synthase (B12-independent)	COG0620	E		1.12333	0.000643878		0.813431	0.00880998		0.112595	0.690622		0.0676242	0.840916		-0.221705	0.834963		-0.486638	0.0879786
CLV04_1696		POT family proton-dependent oligopeptide transporter	COG3104	E		1.59937	4.89542e-06		0.637267	0.00947383		0.54477	0.0136181		0.0489842	0.848959		-0.513799	0.154093		-0.980119	0.00132749
CLV04_1836		flagellar hook-length control protein FliK		S		0.538892	0.0033299		0.496714	0.00883186		-0.14762	0.358089		0.08431	0.6629		-0.1734	0.730873		-0.447509	0.0136889
CLV04_1947		Mu transposase-like protein		L		0.553718	0.00761303		0.625912	0.00573878		0.307473	0.109737		0.185653	0.388786		-0.106135	0.916521		0.0878795	0.656412
CLV04_2053		heptosyltransferase-3	COG0859	M		0.65764	0.0038054		0.68856	0.00452368		-0.0367517	0.866061		0.40093	0.0700885		-0.175534	0.812087		-0.582295	0.0109778
CLV04_2068		amino acid ABC transporter substrate-binding protein (PAAT family)	COG0834	E		0.604459	0.00741805		0.663921	0.00664842		-0.106747	0.617342		0.259023	0.262074		-0.042362	0.980259		-0.348669	0.10091
CLV04_2137		poly(3-hydroxybutyrate) depolymerase		S		1.23412	0.000422225		1.08543	0.00174543		0.688492	0.0149334		0.228527	0.442053		-0.862627	0.0513212		-0.55135	0.0687348
CLV04_2165		amino acid ABC transporter substrate-binding protein (PAAT family)		E		0.832856	0.00068521		0.708886	0.00349893		-0.179786	0.349158		0.480684	0.0321639		-0.108536	0.923571		-0.892975	0.00106088
CLV04_2168		DeoR family transcriptional regulator	COG1349	K		1.31805	0.00269964		1.48276	0.00199344		0.468727	0.197706		0.694547	0.089656		-0.745173	0.364361		-0.806292	0.0509297
CLV04_2195		IS4 family transposase	COG3039	L		0.808256	0.00900672		0.964013	0.00515018		0.289689	0.299069		0.260759	0.408205		-0.532673	0.38864		-0.347986	0.235011
CLV04_2467		Mor transcription activator family protein		S		1.92761	1.82503e-05		1.51697	0.000224172		0.431293	0.134575		0.614756	0.058231		-0.588003	0.351161		-1.1821	0.00297315
CLV04_2468		peptidoglycan L-alanyl-D-glutamate endopeptidase CwlK		M		1.45939	9.6947e-05		1.47906	0.000160204		0.0562712	0.845302		0.564741	0.0581535		-0.754356	0.114914		-1.24315	0.00110902
CLV04_2469		hypothetical protein				1.45424	0.00799444		1.67776	0.0058532		-0.121534	0.805461		0.397957	0.46031		-1.10279	0.264316		-1.39877	0.013244
CLV04_2470		hypothetical protein				1.14209	0.00246735		1.17695	0.00327624		-0.0491709	0.885611		0.65409	0.0645138		-0.471918	0.59617		-1.14033	0.00428102
CLV04_2473		phage gp37-like protein		S		2.09947	0.000244061		1.91852	0.000795825		0.228802	0.575497		0.782361	0.079461		-1.20634	0.103238		-1.94086	0.00126942
CLV04_2479		phage baseplate assembly protein V	COG4384	S		1.17616	0.00453092		1.12022	0.00934463		0.672276	0.0523895		1.01003	0.0126368		-0.46861	0.667741		-0.862305	0.031547
CLV04_3199		long-chain acyl-CoA synthetase	COG1022	I		0.855173	0.000944281		0.804469	0.00235538		0.10471	0.627452		0.201807	0.391588		-0.536339	0.15093		-0.68414	0.00709412
CLV04_3591		SprA family protein		S		1.42168	3.06128e-05		1.06021	0.000587312		0.331683	0.152156		0.432776	0.0931702		-0.294336	0.682331		-0.756896	0.00849798
CLV04_3679		spermidine export protein MdtI	COG2076	P		0.686476	0.00490457		0.946719	0.000928726		0.0976162	0.664981		0.456779	0.0592364		-0.350226	0.526975		-0.449146	0.0513112
CLV04_3894		phosphotransacetylase	COG0280, COG0857	C		1.58745	0.000249242		1.10889	0.00497729		0.354608	0.261479		0.759515	0.0352088		-0.530596	0.504433		-1.41407	0.00157784
CLV04_4047		hypothetical protein	COG3014	S		1.73229	4.11351e-05		1.49799	0.000235902		0.755038	0.00737634		1.02859	0.00204401		-1.22748	0.00898361		-1.73534	0.000175101
CLV04_4083		flagellar basal-body rod modification protein FlgD	COG1843	N		1.31947	0.000229893		2.0658	1.1205e-05		0.206894	0.416178		1.00591	0.00236383		-1.33884	0.00518066		-1.39153	0.000460403
CLV04_4084		flagellar hook protein FlgE	COG1749	N		1.95538	1.05388e-05		2.50456	2.58532e-06		0.963535	0.00260642		1.37715	0.000421414		-1.42883	0.00387256		-1.29326	0.00118739
CLV04_4085		flagellar basal-body rod protein FlgF	COG4787	N		2.47486	5.76508e-07		2.55825	1.01118e-06		0.884457	0.00172126		1.357	0.000187628		-1.39681	0.0033552		-1.78597	8.69407e-05
CLV04_4086		flagellar basal-body rod protein FlgG	COG4786	N		1.88593	1.10744e-05		2.67179	1.40421e-06		0.276422	0.296495		1.32329	0.000393477		-1.57411	0.00221632		-1.83511	7.1157e-05
CLV04_4087		flagellar L-ring protein precursor FlgH	COG2063	N		2.29862	4.99677e-06		2.95777	1.41823e-06		0.536347	0.0625836		1.45747	0.000422084		-1.60136	0.00518066		-1.86333	0.000188667
CLV04_4089		flagellar protein FlgJ				1.8495	0.000142921		2.19405	7.44715e-05		0.402437	0.203741		0.996516	0.0105142		-1.46678	0.0172218		-1.71631	0.00085301
CLV04_4090		flagellar hook-associated protein 1 FlgK	COG1256	N		1.04726	0.00229744		2.8952	1.40421e-06		0.410592	0.157655		1.51828	0.000255854		-1.78513	0.00145924		-1.04488	0.00403669
CLV04_4091		flagellar hook-associated protein 3 FlgL	COG1344	N		0.854034	0.00866476		2.99954	1.26935e-06		-0.432797	0.137758		1.51572	0.000287657		-1.79299	0.0018421		-1.59599	0.000272653
CLV04_4092		hypothetical protein				1.75274	1.0618e-05		2.93803	3.46762e-07		0.468664	0.0607008		1.64549	4.24854e-05		-1.51246	0.00221632		-1.504	0.000191149
CLV04_4268		S-PFT family hemolysin	COG3210	U		0.838905	0.000288963		0.747487	0.00121215		0.0720555	0.706503		0.415613	0.0402512		-0.215423	0.687356		-0.650399	0.00377182
CLV04_4281		hypothetical protein				1.18466	0.000194357		0.790127	0.00597182		0.0860496	0.7311		0.0714884	0.809066		-0.59497	0.15555		-0.974939	0.00219591
CLV04_4420		diguanylate cyclase (GGDEF)-like protein		T		1.17644	4.83818e-05		0.719436	0.00362249		0.212694	0.285518		0.240689	0.277721		-0.400866	0.329462		-0.885861	0.0015076
Genes upregulated by translation inhibition moduladed by air system
CLV04_0472		dipeptidase D	COG2195	E		-0.571399	0.00181045		-0.516157	0.00582858		-0.133578	0.397764		-0.309463	0.0729211		0.0341822	0.979492		0.265308	0.0954748
CLV04_0474		putative Zn-dependent protease	COG0312	S		-1.1216	0.000359099		-0.891765	0.00342169		-0.418936	0.0946031		-0.395106	0.151146		0.462439	0.361322		0.668449	0.0154843
CLV04_0655		non-ribosomal peptide synthase protein (TIGR01720 family)/amino acid adenylation domain-containing protein	COG1020	Q		-4.27277	8.57693e-08		-5.03042	5.86982e-08		-5.42106	1.61491e-08		-5.11003	1.70775e-07		2.25379	0.000887403		1.18511	0.00998569
CLV04_0656		polyketide-type polyunsaturated fatty acid synthase PfaA	COG3321	Q		-3.69883	1.31899e-06		-4.36171	6.48374e-07		-4.88246	1.32519e-07		-4.65295	7.55357e-07		2.3852	0.00185036		1.49281	0.00609944
CLV04_0657		PfaB family protein	COG0764	Q		-3.10309	3.73401e-06		-4.06407	6.50357e-07		-4.49268	1.75883e-07		-4.48505	6.874e-07		2.45833	0.000730726		1.48972	0.00426389
CLV04_0658		PfaD family protein	COG2070	S		-2.86888	1.29908e-05		-3.87235	1.50478e-06		-4.3027	1.04937e-06		-4.14466	6.05826e-06		2.55413	0.000641658		1.39263	0.0065265
CLV04_0659		medium-chain acyl-[acyl-carrier-protein] hydrolase	COG3208	Q		-3.38388	6.34105e-06		-3.36019	1.4013e-05		-4.19966	2.31806e-06		-3.38486	6.58171e-05		1.98907	0.00578278		1.19796	0.0107018
CLV04_0660		4'-phosphopantetheinyl transferase	COG2091	H		-2.63931	0.000134751		-3.10129	5.60682e-05		-3.05708	0.000115949		-2.80835	0.000637629		2.07653	0.00625445		1.36582	0.010171
CLV04_0661		polysaccharide pyruvyl transferase WcaK-like protein				-1.6393	0.000101564		-2.15256	1.5934e-05		-1.82989	4.8724e-05		-2.30387	1.95968e-05		1.92573	0.000589127		1.88645	0.000128344
CLV04_1214		hypothetical protein				-1.07433	0.000955657		-1.00272	0.00262949		0.353925	0.233587		-0.693268	0.0281861		0.432151	0.471584		1.55095	0.000222172
CLV04_1215		violacein biosynthesis enzyme VioE				-3.07393	5.0466e-07		-3.68415	2.18662e-07		-1.35677	0.0019716		-2.28519	5.43589e-05		1.90985	0.00050387		2.22806	3.66999e-05
CLV04_1216		anthraniloyl-CoA monooxygenase	COG0654	C, H		-3.78536	7.88316e-09		-3.83808	4.46928e-08		-1.98596	6.33451e-06		-2.41603	3.73065e-06		1.89082	0.000180491		2.26817	2.2987e-06
CLV04_1217		kynurenine 3-monooxygenase	COG0654	H		-4.2758	7.13553e-08		-4.28572	1.84561e-07		-2.43972	2.64598e-05		-2.71002	3.1935e-05		2.2011	0.000398999		2.46148	2.29828e-05
CLV04_1218		iminophenyl-pyruvate dimer synthase VioB				-4.13532	3.05813e-07		-4.01118	9.11337e-07		-2.94513	1.11802e-05		-2.80682	6.15457e-05		1.90244	0.00249833		1.88827	0.000487126
CLV04_1219		monoamine oxidase		S		-6.09566	3.63269e-10		-4.84999	4.46928e-08		-4.06621	5.59055e-08		-3.73232	6.1016e-07		1.88176	0.000318251		2.79354	4.85054e-07
CLV04_2088		hypothetical protein				-0.926446	0.00497508		-1.07885	0.00286265		-0.675349	0.0268105		-0.599891	0.0674562		0.547992	0.356429		0.320127	0.274559
CLV04_2204		adenosine deaminase		F		-0.919734	0.000209907		-1.21875	2.85383e-05		-0.383991	0.05511		-0.63811	0.00637859		0.676947	0.0108813		0.632049	0.00531668
CLV04_2269		hypothetical protein	COG1896	S		-2.74692	1.57129e-07		-2.26047	2.58532e-06		-2.13309	3.25966e-06		-1.11743	0.0030978		1.59996	0.000589127		1.07074	0.00112204
CLV04_2291		phosphoribosylamine--glycine ligase	COG0151	F		-0.732747	0.00307354		-0.676533	0.00822139		-0.481114	0.0301753		-0.270208	0.257963		0.211046	0.765344		0.0563543	0.804874
CLV04_2493		hypothetical protein				-1.80363	5.41418e-06		-1.75944	1.44757e-05		-0.90173	0.00288066		-0.547394	0.0725426		1.30708	0.00170088		0.996927	0.00173196
CLV04_2537		carbohydrate ABC transporter substrate-binding protein (CUT1 family)		G		-0.963483	0.0089894		-1.58258	0.00035357		-0.345108	0.311635		-0.919751	0.0157246		0.461021	0.54265		0.416566	0.203263
CLV04_2637		pseudolysin	COG3227	E		-1.51029	0.00161436		-2.89941	9.04146e-06		-1.15517	0.0157838		-2.21028	0.000272168		1.63502	0.00525187		1.301	0.00610376
CLV04_2753		hypothetical protein				-1.67514	1.12089e-05		-0.96262	0.00223974		-0.224567	0.392043		-0.483411	0.0905301		1.09502	0.00624877		2.06638	6.74317e-06
CLV04_2839		biotin synthase	COG0502	H		-2.87263	4.86769e-09		-2.07832	3.35418e-07		-1.84091	4.66615e-07		-1.13461	0.000180578		1.06205	0.000836186		1.15007	6.99097e-05
CLV04_2850		aromatic amino acid:proton symporter (AAT family)	COG1113	E		-0.97253	0.000388753		-0.840799	0.00209418		0.139539	0.564203		-0.39066	0.115655		0.459665	0.246198		1.12159	0.000412921
CLV04_3096		cysteine synthase A	COG0031	E		-2.74492	1.45083e-06		-2.18577	2.69055e-05		-1.72752	0.000148607		-1.49173	0.00122783		1.16695	0.0109672		1.4903	0.000840371
CLV04_3159		cviR	COG2771	K		-0.617138	0.00119617		-0.80743	0.000235902		-0.220676	0.165187		-0.370918	0.0385326		0.360463	0.210837		0.320412	0.055627
CLV04_3520		fatty acid desaturase	COG3239	I		-0.767054	0.00245885		-1.96096	6.97349e-07		0.187817	0.438912		-1.19861	0.000177934		1.17586	0.000589127		1.36839	0.000118064
CLV04_3521		diaminopimelate decarboxylase	COG0019	E		-0.93667	0.000947361		-1.70774	9.05839e-06		0.737265	0.00794539		-1.31173	0.000154976		1.02111	0.00553454		2.29904	1.42972e-06
CLV04_3776		CRISPR-associated Cse1 family protein		L		-1.99308	4.49715e-07		-1.77776	3.26004e-06		-1.16877	0.000124551		-1.32944	0.000106124		0.811548	0.0101517		1.18753	0.000181216
CLV04_3778		CRISPR-associated Cse4 family protein		L		-1.56123	5.74174e-06		-1.53584	1.4013e-05		-0.333816	0.161645		-0.79852	0.00463879		0.916559	0.00612667		1.40665	7.09453e-05
CLV04_4098		phenazine biosynthesis protein phzE	COG0512	E, H		-2.48223	2.43989e-06		-1.21678	0.00233274		-0.422467	0.241914		-0.753914	0.0577859		1.54774	0.00348611		3.14463	1.12701e-06
